# Supplementary material for: Dynamic changes in host–virus interactions associated with colony founding and social environment in fire ant queens (Solenopsis invicta)
Source: Ecol Evol. 2015 Dec 29;6(1):233–44. doi: 10.1002/ece3.1843 (PMC4716520; doi:10.1002/ece3.1843)
Supplement: Supplementary file 6 — Table S1. Screening of field colonies for parasite prevalence and social form. [file ECE3-6-233-s006.xlsx]

## Sheet: S1
Dynamic changes in host-virus interactions associated with colony founding and social environment in fire ant queens (Solenopsis invicta); Fabio Manfredini, DeWayne Shoemaker, Christina M. Grozinger; Supporting Information – Ecology and Evolution
Table S1. Screening of field colonies for parasite prevalence and social form
colony ID	Site of collection	Gp-9 variant	social form	queens number	Kneallhazia positive	Vairimorpha positive	SINV-1 positive	SINV-2 positive	SINV-3 positive
60	Hilton	BB	monogyne	1					SINV-3
61	Hilton	BB	monogyne	1
62	Hilton	BB	monogyne	1					SINV-3
63	Hilton	BB	monogyne	1					SINV-3
64	Hilton	BB	monogyne	1
65	Hilton	BB	monogyne	1
1	Ocala	BB	monogyne	1			SINV-1		SINV-3
5	Ocala	BB	monogyne	1			SINV-1		SINV-3
6	Ocala	BB	monogyne	1
7	Ocala	BB	monogyne	1
8	Ocala	BB	monogyne	1
9	Ocala	BB	monogyne	1			SINV-1		SINV-3
10	Ocala	BB	monogyne	1			SINV-1
12	Ocala	BB	monogyne	1
13	Ocala	BB	monogyne	1
14	Ocala	BB	monogyne	1
23	Payet	BB	monogyne	1
24	Payet	BB	monogyne	1			SINV-1
25	Payet	BB	monogyne	1			SINV-1		SINV-3
30	Payet	BB	monogyne	1
31	Payet	BB	monogyne	1			SINV-1
32	Payet	BB	monogyne	1
33	Payet	BB	monogyne	1
34	Payet	BB	monogyne	1
35	Payet	BB	monogyne	1
36	Payet	BB	monogyne	1
37	Payet	BB	monogyne	1
38	Payet	BB	monogyne	1			SINV-1		SINV-3
39	Payet	BB	monogyne	1
40	Payet	BB	monogyne	1
41	Payet	BB	monogyne	1					SINV-3
42	Payet	BB	monogyne	1
43	Payet	BB	monogyne	1
44	Payet	BB	monogyne	1
45	Payet	BB	monogyne	1
46	Payet	BB	monogyne	1
47	Payet	BB	monogyne	1
48	Payet	BB	monogyne	1					SINV-3
49	Payet	BB	monogyne	1			SINV-1		SINV-3
50	Payet	BB	monogyne	1
22	Payet	Bb	polygyne	NA	Kn				SINV-3
51	U Florida	BB	monogyne	1					SINV-3
53	U Florida	BB	monogyne	1
56	U Florida	BB	monogyne	1
57	U Florida	BB	monogyne	1					SINV-3
59	U Florida	BB	monogyne	1
52	U Florida	Bb	polygyne	1
54	U Florida	Bb	polygyne	1
55	U Florida	Bb	polygyne	4
58	U Florida	Bb	polygyne	NA
70	Waters	Bb	polygyne	6	Kn		SINV-1	SINV-2
71	Waters	Bb	polygyne	14	Kn		SINV-1
72	Waters	Bb	polygyne	23	Kn		SINV-1		SINV-3
73	Waters	Bb	polygyne	NA	Kn		SINV-1	SINV-2	SINV-3
74	Waters	Bb	polygyne	21	Kn
75	Waters	Bb	polygyne	13
76	Waters	Bb	polygyne	14	Kn
77	Waters	Bb	polygyne	NA	Kn		SINV-1
78	Waters	Bb	polygyne	5	Kn
79	Waters	Bb	polygyne	11
80	Waters	Bb	polygyne	23	Kn
81	Waters	Bb	polygyne	11	Kn
82	Waters	Bb	polygyne	16			SINV-1
83	Waters	Bb	polygyne	NA			SINV-1
84	Waters	Bb	polygyne	3	Kn		SINV-1
85	Waters	Bb	polygyne	18	Kn		SINV-1	SINV-2	SINV-3
86	Waters	Bb	polygyne	11	Kn		SINV-1
87	Waters	Bb	polygyne	3	Kn		SINV-1	SINV-2
88	Waters	Bb	polygyne	9			SINV-1
89	Waters	Bb	polygyne	NA			SINV-1
90	Waters	BB	polygyne	NA
91	Waters	Bb	polygyne	7	Kn		SINV-1	SINV-2
92	Waters	Bb	polygyne	15			SINV-1	SINV-2	SINV-3
93	Waters	Bb	polygyne	8			SINV-1	SINV-2
