# Supplementary material for: Dynamic changes in host–virus interactions associated with colony founding and social environment in fire ant queens (Solenopsis invicta)
Source: Ecol Evol. 2015 Dec 29;6(1):233–44. doi: 10.1002/ece3.1843 (PMC4716520; doi:10.1002/ece3.1843)
Supplement: Supplementary file 7 — Table S2. Raw output of SAS statistical analysis of gene expression for microarray data. [file ECE3-6-233-s007.xlsx]

## Sheet: S2
Dynamic changes in host-virus interactions associated with colony founding and social environment in fire ant queens (Solenopsis invicta); Fabio Manfredini, DeWayne Shoemaker, Christina M. Grozinger; Supporting Information – Ecology and Evolution
Table S2. Raw output of SAS statistical analysis of gene expression for microarray data
Array transcript ID	Tmt 1	Tmt 2	Estimate	Standard Error	DF	t Value	raw_p	False Discovery
								Rate p-value
EWOGM_SinvM_contig88649	SINV2	control	4.947	0.7008	20	7.06	7.61e-07	0.004025
EWGM_SinvR_isotig19321	SINV2	control	4.4794	0.7741	20	5.79	1.1601e-05	0.01581
EWOGM_SinvM_contig88649	SINV1	control	4.0775	0.7097	20	5.75	1.2703e-05	0.016371
EWGM_SinvR_isotig19321	coinfected	control	3.9367	0.6085	20	6.47	2.62e-06	0.007316
EWOGM_SinvM_contig88649	coinfected	control	3.5958	0.5507	20	6.53	2.307e-06	0.00682
EWOGM_SinvM_contig04040	SINV1	control	2.8881	0.5231	21	5.52	1.7694e-05	0.020326
EWOGM_SinvR_isotig25001	SINV1	control	2.7497	0.3589	21	7.66	1.63e-07	0.001548
EWOGM_SinvM_contig18903	SINV1	control	2.3767	0.4194	21	5.67	1.2652e-05	0.016371
EWOGM_SinvR_isotig01233	coinfected	control	2.3363	0.4653	21	5.02	5.7072e-05	0.038118
EWGM_SinvM_contig33913	SINV2	control	2.2993	0.4741	21	4.85	8.5577e-05	0.046324
EWOGM_SinvM_contig17379	SINV1	coinfected	2.1235	0.3942	21	5.39	2.4165e-05	0.023948
EWOGM_SinvR_isotig27539	coinfected	control	1.7974	0.3575	21	5.03	5.6163e-05	0.038043
GM_cdna_SI2.2.0_02182	coinfected	control	1.7956	0.3665	21	4.9	7.6007e-05	0.043472
EWOGM_SinvM_contig70635	SINV2	control	1.7881	0.3611	21	4.95	6.714e-05	0.042149
EWOGM_SinvM_contig26660	SINV2	control	1.6908	0.3071	21	5.5	1.8388e-05	0.020694
EWOGM_SinvM_contig06427	SINV1	control	1.6829	0.2946	21	5.71	1.1383e-05	0.01581
EWOGM_SinvM_contig44539	SINV1	control	1.6303	0.3008	21	5.42	2.2381e-05	0.023293
EWOGM_SinvR_isotig25001	coinfected	control	1.6292	0.2775	21	5.87	7.903e-06	0.013217
EWGM_SinvR_isotig00081	SINV1	coinfected	1.628	0.2331	21	6.99	6.74e-07	0.003663
EWOGM_SinvM_contig06427	SINV1	coinfected	1.6262	0.1937	21	8.4	3.8e-08	0.000757
EWOGM_SinvM_contig20951	SINV2	control	1.6027	0.2108	21	7.6	1.85e-07	0.001548
EWOGM_SinvM_contig04040	SINV1	coinfected	1.5772	0.3118	21	5.06	5.216e-05	0.03641
EWOGM_SinvM_contig44539	SINV1	SINV2	1.526	0.2228	21	6.85	9.03e-07	0.004224
EWGM_SinvR_isotig00081	SINV1	SINV2	1.4801	0.2981	21	4.96	6.513e-05	0.041303
EWOGM_SinvM_contig101457	SINV2	control	1.465	0.2914	21	5.03	5.6175e-05	0.038043
EWGM_SinvR_isotig20021	SINV2	control	1.4267	0.2632	21	5.42	2.2391e-05	0.023293
EWOGM_SinvM_contig03341	coinfected	control	1.4182	0.2631	21	5.39	2.4011e-05	0.023948
EWOGM_SinvM_contig26660	coinfected	control	1.4147	0.2397	21	5.9	7.365e-06	0.013217
EWOGM_SinvR_isotig19027	SINV1	control	1.3674	0.2609	21	5.24	3.4046e-05	0.02925
EWOGM_SinvM_contig27203	SINV2	control	1.3616	0.2685	21	5.07	5.0642e-05	0.035722
EWOGM_SinvM_contig52774	coinfected	control	1.3585	0.1972	21	6.89	8.31e-07	0.004224
GM_cdna_SI2.2.0_04389	coinfected	control	1.3479	0.2	21	6.74	1.143e-06	0.004511
EWOGM_SinvM_contig06427	SINV1	SINV2	1.3055	0.2322	21	5.62	1.4044e-05	0.017008
GM_cdna_SI2.2.0_06171	SINV2	control	1.3016	0.2204	21	5.9	7.335e-06	0.013217
EWOGM_SinvR_isotig25001	SINV1	SINV2	1.2945	0.267	21	4.85	8.5864e-05	0.046324
EWOGM_SinvM_contig100756	SINV2	control	1.2911	0.2275	21	5.67	1.2422e-05	0.016321
EWOGM_SinvM_contig52774	SINV2	control	1.2897	0.2507	21	5.15	4.2535e-05	0.033204
EWOGM_SinvM_contig09359	SINV2	control	1.2881	0.2173	21	5.93	6.98e-06	0.013114
EWGM_SinvR_isotig11617	SINV2	control	1.2804	0.2454	21	5.22	3.5957e-05	0.030119
EWGM_SinvR_isotig19122	SINV2	control	1.2573	0.2625	21	4.79	9.8646e-05	0.049331
EWOGM_SinvM_contig52774	SINV1	control	1.2337	0.2541	21	4.85	8.4603e-05	0.046092
EWOGM_SinvM_contig01691	coinfected	control	1.2271	0.2495	21	4.92	7.2814e-05	0.043053
EWOGM_SinvM_contig12042	SINV1	control	1.2098	0.1835	21	6.59	1.571e-06	0.005353
EWOGM_SinvM_contig101457	coinfected	control	1.2039	0.2452	21	4.91	7.4031e-05	0.043289
EWGM_SinvR_isotig21142	SINV2	control	1.1827	0.1166	21	10.14	2e-09	0.000306
EWOGM_SinvM_contig33289	SINV2	control	1.1724	0.1806	21	6.49	1.968e-06	0.006281
EWOGM_SinvM_contig81054	SINV1	control	1.1714	0.2142	21	5.47	2.0003e-05	0.021974
EWGM_SinvM_contig93507	SINV2	coinfected	1.1612	0.1855	21	6.26	3.288e-06	0.008605
EWOGM_SinvM_contig29068	coinfected	control	1.1596	0.2401	21	4.83	8.961e-05	0.047282
EWOGM_SinvM_contig44539	SINV1	coinfected	1.1269	0.1732	21	6.51	1.9e-06	0.006162
EWOGM_SinvR_isotig25001	SINV1	coinfected	1.1205	0.2081	21	5.39	2.4254e-05	0.023948
EWGM_SinvR_isotig08932	SINV2	control	1.1105	0.1673	21	6.64	1.424e-06	0.005022
EWGM_SinvR_isotig17883	SINV1	coinfected	1.1098	0.2008	21	5.53	1.7435e-05	0.02026
EWOGM_SinvM_contig12448	SINV2	control	1.0974	0.2026	21	5.42	2.2512e-05	0.023293
EWOGM_SinvM_contig87179	SINV2	control	1.0842	0.1963	21	5.52	1.7593e-05	0.020326
EWOGM_SinvM_contig85496	SINV2	control	1.0692	0.1751	21	6.11	4.631e-06	0.01001
EWOGM_SinvM_contig25174	SINV2	control	1.0531	0.2115	21	4.98	6.2863e-05	0.040119
GM_cdna_SI2.2.0_05309	SINV2	control	1.0386	0.1945	21	5.34	2.705e-05	0.025769
EWOGM_SinvR_isotig17914	SINV2	control	1.0383	0.1917	21	5.42	2.2594e-05	0.023293
EWOGM_SinvR_isotig19271	SINV2	control	1.0266	0.2043	21	5.02	5.6542e-05	0.038043
EWOGM_SinvR_isotig08847	SINV1	control	1.0191	0.2116	21	4.82	9.281e-05	0.047822
EWOGM_SinvM_contig74632	SINV2	coinfected	1.0167	0.2031	21	5.01	5.9122e-05	0.038841
EWGM_SinvR_isotig16993	SINV2	control	1.0148	0.1514	21	6.7	1.235e-06	0.004598
EWOGM_SinvM_contig81054	coinfected	control	1.0145	0.1731	21	5.86	8.096e-06	0.013217
EWGM_SinvR_isotig16072	SINV2	control	1.0133	0.1727	21	5.87	7.993e-06	0.013217
EWOGM_SinvM_contig20951	SINV2	coinfected	1.0093	0.1102	21	9.16	9e-09	0.000441
EWOGM_SinvM_contig93771	SINV1	control	1.0087	0.2013	21	5.01	5.855e-05	0.038655
EWOGM_SinvM_contig93771	coinfected	control	1.0028	0.1574	21	6.37	2.565e-06	0.007263
EWOGM_SinvM_contig60766	SINV1	coinfected	1.002	0.1978	21	5.07	5.1309e-05	0.03594
EWGM_SinvR_isotig01094	SINV1	SINV2	1.0006	0.1734	21	5.77	9.934e-06	0.01471
EWOGM_SinvM_contig48089	SINV1	control	0.9876	0.1747	21	5.65	1.3004e-05	0.016608
EWOGM_SinvR_isotig18668	SINV2	control	0.9845	0.1127	21	8.74	2e-08	0.000561
EWGM_SinvR_isotig12723	SINV2	control	0.9808	0.188	21	5.22	3.5862e-05	0.030119
EWGM_SinvR_isotig19122	coinfected	control	0.9799	0.2045	21	4.79	9.8101e-05	0.049331
EWOGM_SinvR_isotig30231	SINV2	control	0.9795	0.1912	21	5.12	4.4985e-05	0.034126
GM_cdna_SI2.2.0_06171	coinfected	control	0.9793	0.1746	21	5.61	1.4496e-05	0.01745
EWGM_SinvR_isotig09612	SINV2	control	0.9754	0.1668	21	5.85	8.35e-06	0.013217
EWOGM_SinvR_isotig19027	SINV1	SINV2	0.9721	0.2014	21	4.83	9.0492e-05	0.047335
EWOGM_SinvM_contig89300	SINV2	control	0.9704	0.1597	21	6.07	4.995e-06	0.01046
EWOGM_SinvR_isotig00205	SINV2	control	0.9629	0.1425	21	6.76	1.098e-06	0.004511
EWOGM_SinvM_contig10437	SINV2	control	0.9622	0.187	21	5.14	4.2606e-05	0.033204
EWGM_SinvR_isotig08688	coinfected	control	0.9598	0.1928	21	4.98	6.3154e-05	0.040177
EWGM_SinvR_isotig11352	SINV2	control	0.9562	0.1981	21	4.83	9.0054e-05	0.047335
EWGM_SinvR_isotig05756	SINV2	control	0.9547	0.1196	21	7.98	8.6e-08	0.001436
EWOGM_SinvM_contig63982	coinfected	control	0.9533	0.1823	21	5.23	3.5032e-05	0.029952
EWOGM_SinvM_contig33289	coinfected	control	0.9527	0.1406	21	6.78	1.054e-06	0.004511
EWOGM_SinvM_contig36499	SINV1	control	0.9516	0.1835	21	5.19	3.8711e-05	0.031338
EWOGM_SinvM_contig46061	SINV2	control	0.9498	0.1411	21	6.73	1.169e-06	0.004511
EWOGM_SinvR_isotig17954	coinfected	control	0.9492	0.198	21	4.79	9.782e-05	0.049331
EWOGM_SinvM_contig28687	SINV2	control	0.9392	0.1935	21	4.85	8.4528e-05	0.046092
EWGM_SinvR_isotig15530	SINV2	control	0.9331	0.1311	21	7.12	5.1e-07	0.003189
EWGM_SinvR_isotig21142	SINV1	control	0.9212	0.1176	21	7.83	1.15e-07	0.001444
EWOGM_SinvR_isotig12010	coinfected	control	0.9171	0.1889	21	4.86	8.4224e-05	0.046092
EWOGM_SinvM_contig53231	SINV2	control	0.9155	0.1605	21	5.7	1.1645e-05	0.01581
EWGM_SinvM_contig91057	SINV2	control	0.9127	0.1779	21	5.13	4.4114e-05	0.03372
EWOGM_SinvM_contig27203	SINV2	coinfected	0.9086	0.1403	21	6.48	2.034e-06	0.006388
EWOGM_SinvM_contig30384	SINV1	SINV2	0.9033	0.1498	21	6.03	5.533e-06	0.011012
EWOGM_SinvM_contig36499	SINV2	control	0.8997	0.1798	21	5	5.9337e-05	0.038856
EWOGM_SinvR_isotig22988	coinfected	control	0.8967	0.1522	21	5.89	7.54e-06	0.013217
EWOGM_SinvM_contig51756	coinfected	control	0.8965	0.1279	21	7.01	6.39e-07	0.003663
EWGM_SinvR_isotig19589	SINV1	control	0.8964	0.1529	21	5.86	8.08e-06	0.013217
EWOGM_SinvR_isotig17994	SINV1	coinfected	0.8912	0.1806	21	4.94	6.9753e-05	0.042622
EWOGM_SinvM_contig68241	SINV2	control	0.8893	0.1517	21	5.86	8.07e-06	0.013217
GM_cdna_SI2.2.0_00978	coinfected	control	0.885	0.1661	21	5.33	2.7818e-05	0.026095
EWOGM_SinvM_contig19911	SINV2	control	0.8689	0.1721	21	5.05	5.3518e-05	0.0371
EWOGM_SinvM_contig36499	coinfected	control	0.8579	0.1442	21	5.95	6.624e-06	0.012803
EWGM_SinvR_isotig16566	coinfected	control	0.8564	0.1609	21	5.32	2.8073e-05	0.026095
EWOGM_SinvM_contig70283	SINV2	control	0.8507	0.1643	21	5.18	3.9563e-05	0.031561
EWOGM_SinvM_contig28687	coinfected	control	0.8424	0.1604	21	5.25	3.3222e-05	0.028865
EWGM_SinvR_isotig08386	SINV2	control	0.8417	0.1483	21	5.68	1.2409e-05	0.016321
EWOGM_SinvM_contig65589	SINV2	control	0.8401	0.1754	21	4.79	9.8421e-05	0.049331
EWOGM_SinvM_contig40148	SINV2	control	0.8359	0.1672	21	5	6.0214e-05	0.039175
EWGM_SinvR_isotig15493	SINV2	control	0.834	0.155	21	5.38	2.4463e-05	0.023948
EWGM_SinvR_isotig16561	SINV2	control	0.8301	0.1089	21	7.62	1.78e-07	0.001548
EWGM_SinvR_isotig08386	coinfected	control	0.8286	0.1166	21	7.1	5.23e-07	0.003189
EWOGM_SinvR_isotig19027	SINV1	coinfected	0.8233	0.1623	21	5.07	5.039e-05	0.035669
EWOGM_SinvM_contig49362	SINV1	control	0.8163	0.1658	21	4.92	7.1671e-05	0.042739
EWGM_SinvR_isotig19589	SINV2	control	0.8145	0.1514	21	5.38	2.4539e-05	0.023948
EWOGM_SinvM_contig104310	coinfected	control	0.8136	0.1651	21	4.93	7.0814e-05	0.042706
EWOGM_SinvR_isotig11746	SINV2	control	0.8121	0.1687	21	4.81	9.3012e-05	0.047822
EWOGM_SinvM_contig15076	SINV2	coinfected	0.8113	0.1304	21	6.22	3.576e-06	0.008831
GM_cdna_SI2.2.0_06165	SINV1	coinfected	0.8107	0.1664	21	4.87	8.1201e-05	0.045471
EWGM_SinvR_isotig00841	SINV2	control	0.807	0.1177	21	6.86	8.91e-07	0.004224
EWOGM_SinvM_contig07333	SINV2	control	0.8026	0.1518	21	5.29	3.0418e-05	0.027178
EWOGM_SinvM_contig26290	SINV2	coinfected	0.8025	0.1622	21	4.95	6.796e-05	0.042298
EWOGM_SinvM_contig26389	coinfected	control	0.8004	0.1671	21	4.79	9.8401e-05	0.049331
EWGM_SinvR_isotig10453	coinfected	control	0.8	0.1367	21	5.85	8.277e-06	0.013217
GM_cdna_SI2.2.0_06468	coinfected	control	0.7993	0.1368	21	5.84	8.492e-06	0.013337
EWOGM_SinvM_contig103915	SINV2	control	0.7932	0.1379	20	5.75	1.2513e-05	0.016335
EWOGM_SinvM_contig10437	coinfected	control	0.7911	0.1581	21	5	5.9625e-05	0.038918
EWOGM_SinvM_contig27351	SINV2	control	0.7906	0.1518	21	5.21	3.6627e-05	0.030277
EWGM_SinvR_isotig19589	coinfected	control	0.7896	0.1181	21	6.69	1.282e-06	0.004687
EWOGM_SinvM_contig51756	SINV2	control	0.7876	0.1512	21	5.21	3.6749e-05	0.030277
EWOGM_SinvM_contig12448	coinfected	control	0.7853	0.1602	21	4.9	7.5358e-05	0.043472
EWOGM_SinvM_contig27202	SINV2	coinfected	0.784	0.1627	21	4.82	9.2064e-05	0.047822
EWOGM_SinvM_contig85496	coinfected	control	0.7804	0.1366	21	5.71	1.1334e-05	0.01581
EWOGM_SinvM_contig49362	SINV2	control	0.7778	0.1622	21	4.8	9.727e-05	0.049331
EWOGM_SinvM_contig75030	SINV2	control	0.7751	0.1598	21	4.85	8.5265e-05	0.046324
EWOGM_SinvR_isotig02695	SINV2	control	0.7669	0.1198	21	6.4	2.392e-06	0.00697
EWOGM_SinvM_contig51756	SINV1	control	0.763	0.1562	21	4.89	7.8514e-05	0.044213
GM_cdna_SI2.2.0_02437	SINV2	control	0.7607	0.155	21	4.91	7.471e-05	0.043408
EWOGM_SinvM_contig14250	coinfected	control	0.7604	0.1334	21	5.7	1.1754e-05	0.01581
EWGM_SinvR_isotig16492	SINV2	control	0.7564	0.1541	21	4.91	7.429e-05	0.043289
EWOGM_SinvM_contig73956	coinfected	control	0.7559	0.1155	21	6.55	1.746e-06	0.005755
EWOGM_SinvM_contig15538	SINV1	control	0.7492	0.1451	21	5.16	4.0785e-05	0.03228
EWOGM_SinvM_contig92188	SINV1	coinfected	0.7474	0.1069	20	6.99	8.76e-07	0.004224
EWOGM_SinvM_contig74444	SINV2	control	0.7444	0.1285	21	5.79	9.441e-06	0.014488
EWOGM_SinvM_contig87179	coinfected	control	0.7442	0.1529	21	4.87	8.1794e-05	0.045619
EWOGM_SinvM_contig101907	SINV2	control	0.7431	0.1457	21	5.1	4.746e-05	0.034735
EWOGM_SinvM_contig100756	SINV2	coinfected	0.7398	0.1198	21	6.17	4.005e-06	0.009255
EWOGM_SinvM_contig96672	coinfected	control	0.7379	0.1442	21	5.12	4.5381e-05	0.034169
GM_cdna_SI2.2.0_02424	SINV1	control	0.7308	0.1432	21	5.1	4.691e-05	0.03467
EWOGM_SinvR_isotig02696	coinfected	control	0.7284	0.1487	21	4.9	7.6118e-05	0.043472
EWGM_SinvR_isotig15056	SINV2	control	0.728	0.133	21	5.47	1.9788e-05	0.021974
EWOGM_SinvM_contig84066	SINV2	control	0.7264	0.1499	21	4.85	8.6226e-05	0.046324
EWGM_SinvR_isotig05756	coinfected	control	0.7236	0.09304	21	7.78	1.29e-07	0.001444
EWOGM_SinvR_isotig14989	SINV2	coinfected	0.7225	0.1503	21	4.81	9.4662e-05	0.048546
EWGM_SinvR_isotig08932	coinfected	control	0.7178	0.1301	21	5.52	1.7896e-05	0.020442
EWGM_SinvR_isotig16033	coinfected	control	0.7174	0.1374	21	5.22	3.5569e-05	0.030045
EWGM_SinvR_isotig12196	SINV2	control	0.7166	0.1374	21	5.21	3.6148e-05	0.030153
EWOGM_SinvM_contig68241	coinfected	control	0.713	0.1181	21	6.04	5.406e-06	0.010998
EWOGM_SinvR_isotig04644	SINV1	control	0.7102	0.1472	21	4.83	9.0651e-05	0.047335
EWGM_SinvR_isotig21142	coinfected	control	0.7091	0.09061	21	7.83	1.17e-07	0.001444
EWOGM_SinvM_contig89300	SINV2	coinfected	0.7032	0.08278	21	8.49	3.1e-08	0.000694
EWGM_SinvR_isotig15530	SINV1	control	0.6984	0.1324	21	5.28	3.1394e-05	0.027681
EWGM_SinvR_isotig16072	coinfected	control	0.698	0.1355	21	5.15	4.2093e-05	0.033185
EWOGM_SinvR_isotig18546	coinfected	control	0.6961	0.1296	20	5.37	2.947e-05	0.026567
EWOGM_SinvM_contig81817	SINV2	control	0.6906	0.1103	21	6.26	3.29e-06	0.008605
EWOGM_SinvM_contig26285	coinfected	control	0.6898	0.1314	21	5.25	3.3443e-05	0.028865
EWGM_SinvR_isotig08102	SINV2	control	0.6849	0.1362	21	5.03	5.6073e-05	0.038043
EWGM_SinvR_isotig05801	coinfected	control	0.6845	0.1389	21	4.93	7.1165e-05	0.042706
EWOGM_SinvM_contig09359	SINV2	coinfected	0.684	0.1149	21	5.95	6.59e-06	0.012803
EWGM_SinvM_contig09056	SINV2	control	0.6833	0.1284	21	5.32	2.8081e-05	0.026095
EWGM_SinvR_isotig17761	coinfected	control	0.6804	0.1087	21	6.26	3.296e-06	0.008605
EWOGM_SinvM_contig90831	SINV2	control	0.6755	0.1347	21	5.02	5.7741e-05	0.038436
EWGM_SinvR_isotig08388	SINV2	control	0.6737	0.1171	21	5.75	1.0418e-05	0.015176
EWGM_SinvR_isotig11717	SINV2	control	0.6724	0.1362	21	4.94	6.9452e-05	0.042617
EWGM_SinvR_isotig17761	SINV2	control	0.6693	0.1383	21	4.84	8.7772e-05	0.046804
EWOGM_SinvR_isotig13827	SINV2	control	0.6667	0.1349	21	4.94	6.8604e-05	0.042436
EWOGM_SinvM_contig27749	SINV2	control	0.6664	0.1307	21	5.1	4.7668e-05	0.034735
EWGM_SinvR_isotig17973	SINV2	coinfected	0.6652	0.1351	21	4.92	7.1858e-05	0.042739
EWOGM_SinvM_contig46050	SINV2	control	0.6648	0.1264	21	5.26	3.2511e-05	0.02854
EWGM_SinvR_isotig00841	coinfected	control	0.6643	0.09191	21	7.23	4.03e-07	0.002792
EWOGM_SinvR_isotig10036	SINV2	control	0.6642	0.1201	21	5.53	1.7397e-05	0.02026
EWGM_SinvR_isotig15449	SINV2	control	0.6615	0.1082	21	6.11	4.575e-06	0.009996
EWGM_SinvR_isotig09612	coinfected	control	0.6602	0.1296	21	5.09	4.7913e-05	0.034773
EWOGM_SinvM_contig101907	coinfected	control	0.658	0.1138	21	5.78	9.719e-06	0.014691
EWOGM_SinvR_isotig13827	coinfected	control	0.6539	0.1123	21	5.82	8.822e-06	0.013748
EWOGM_SinvM_contig108484	SINV2	control	0.6507	0.1268	21	5.13	4.3844e-05	0.033642
EWOGM_SinvM_contig58818	SINV2	control	0.6483	0.1159	21	5.59	1.4961e-05	0.017902
EWOGM_SinvM_contig104064	SINV1	control	0.6466	0.1186	21	5.45	2.0669e-05	0.02246
EWGM_SinvR_isotig15056	coinfected	control	0.6442	0.1125	21	5.73	1.1003e-05	0.01581
EWOGM_SinvR_isotig06335	SINV2	control	0.6421	0.1156	21	5.55	1.6434e-05	0.01932
EWOGM_SinvM_contig49362	coinfected	control	0.6418	0.1307	21	4.91	7.4052e-05	0.043289
EWGM_SinvR_isotig05756	SINV1	control	0.6407	0.1207	21	5.31	2.8977e-05	0.026359
EWOGM_SinvR_isotig02695	coinfected	control	0.6391	0.0931	21	6.86	8.74e-07	0.004224
EWOGM_SinvM_contig13722	SINV1	control	0.6379	0.1277	20	4.99	6.9533e-05	0.042617
EWGM_SinvM_contig83394	SINV2	control	0.6341	0.1289	21	4.92	7.2762e-05	0.043053
EWGM_SinvR_isotig12196	coinfected	control	0.6224	0.1141	21	5.46	2.0631e-05	0.02246
EWGM_SinvR_isotig10807	coinfected	control	0.6197	0.1234	21	5.02	5.6936e-05	0.038118
EWOGM_SinvM_contig66876	SINV2	control	0.6166	0.1234	21	5	6.0476e-05	0.039218
GM_cdna_SI2.2.0_04217	SINV1	control	0.6158	0.1266	21	4.87	8.2345e-05	0.045729
EWGM_SinvR_isotig17192	coinfected	control	0.6112	0.1275	21	4.79	9.8077e-05	0.049331
EWOGM_SinvM_contig74630	SINV2	coinfected	0.6079	0.1158	21	5.25	3.3455e-05	0.028865
EWOGM_SinvM_contig103915	coinfected	control	0.6044	0.1117	20	5.41	2.6846e-05	0.0257
EWGM_SinvR_isotig08388	SINV1	control	0.604	0.1187	21	5.09	4.8612e-05	0.034912
EWOGM_SinvM_contig43107	coinfected	control	0.5985	0.1194	21	5.01	5.8145e-05	0.038577
EWGM_SinvR_isotig19221	coinfected	control	0.5926	0.08962	21	6.61	1.512e-06	0.00524
EWOGM_SinvM_contig16135	SINV2	control	0.5925	0.1134	21	5.22	3.5422e-05	0.030045
EWOGM_SinvM_contig51696	SINV2	control	0.5883	0.1211	21	4.86	8.3868e-05	0.046092
EWGM_SinvR_isotig03065	coinfected	control	0.5859	0.1202	21	4.87	8.0943e-05	0.045453
EWOGM_SinvR_isotig01222	SINV2	control	0.5836	0.1128	21	5.17	3.9719e-05	0.031561
EWOGM_SinvM_contig04818	SINV2	coinfected	0.5811	0.09829	21	5.91	7.219e-06	0.013217
EWOGM_SinvR_isotig04644	coinfected	control	0.5775	0.1166	21	4.95	6.7123e-05	0.042149
EWOGM_SinvM_contig06122	SINV2	control	0.5773	0.1066	21	5.42	2.2507e-05	0.023293
EWOGM_SinvM_contig48234	coinfected	control	0.5758	0.1102	21	5.23	3.5162e-05	0.029952
EWGM_SinvR_isotig15530	coinfected	control	0.5752	0.1022	21	5.63	1.3828e-05	0.016895
GM_cdna_SI2.2.0_02424	coinfected	control	0.5735	0.113	21	5.08	5.0179e-05	0.035645
EWGM_SinvR_isotig03063	coinfected	control	0.5725	0.1124	21	5.09	4.8145e-05	0.034816
EWOGM_SinvM_contig12042	SINV1	coinfected	0.5682	0.1096	21	5.18	3.8816e-05	0.031338
EWOGM_SinvM_contig69549	SINV2	coinfected	0.5669	0.1176	21	4.82	9.1316e-05	0.047558
EWOGM_SinvM_contig100631	coinfected	control	0.5666	0.1149	21	4.93	7.0614e-05	0.042706
EWOGM_SinvM_contig13072	SINV1	coinfected	0.5661	0.1146	21	4.94	6.9267e-05	0.042617
EWOGM_SinvM_contig48089	SINV1	coinfected	0.5641	0.1088	21	5.19	3.8595e-05	0.031338
EWOGM_SinvM_contig70023	coinfected	control	0.5639	0.09591	21	5.88	7.765e-06	0.013217
EWOGM_SinvM_contig92600	SINV2	coinfected	0.5634	0.1121	21	5.03	5.6418e-05	0.038043
EWOGM_SinvM_contig48956	SINV1	control	0.5584	0.1086	21	5.14	4.2808e-05	0.033227
EWOGM_SinvM_contig95567	SINV2	control	0.5546	0.1043	21	5.32	2.8498e-05	0.026095
EWOGM_SinvR_isotig00205	SINV2	coinfected	0.5501	0.0752	21	7.31	3.36e-07	0.002501
EWGM_SinvR_isotig17391	SINV2	control	0.5478	0.1098	21	4.99	6.1305e-05	0.039501
EWOGM_SinvM_contig51696	coinfected	control	0.5463	0.09616	21	5.68	1.2257e-05	0.016318
EWOGM_SinvM_contig77567	SINV2	coinfected	0.5456	0.1084	21	5.03	5.5533e-05	0.038043
EWOGM_SinvM_contig46050	coinfected	control	0.5455	0.1034	21	5.28	3.1198e-05	0.027629
EWOGM_SinvR_isotig18668	coinfected	control	0.5446	0.0877	21	6.21	3.68e-06	0.008831
EWOGM_SinvM_contig48956	SINV2	control	0.5439	0.1074	21	5.07	5.126e-05	0.03594
EWGM_SinvR_isotig16466	SINV2	control	0.5437	0.1137	21	4.78	0.000100204	0.049862
EWGM_SinvR_isotig10377	SINV2	coinfected	0.5419	0.11	21	4.93	7.1434e-05	0.042739
EWGM_SinvR_isotig16561	coinfected	control	0.5356	0.0849	21	6.31	2.953e-06	0.008133
EWOGM_SinvM_contig88270	SINV2	control	0.5328	0.1067	21	4.99	6.1124e-05	0.039501
GM_cdna_SI2.2.0_03762	SINV1	control	0.5317	0.09505	19	5.59	2.1471e-05	0.022728
EWGM_SinvR_isotig16561	SINV1	control	0.5296	0.11	21	4.82	9.2773e-05	0.047822
EWOGM_SinvM_contig81817	coinfected	control	0.5239	0.09196	21	5.7	1.1797e-05	0.01581
EWOGM_SinvM_contig95567	coinfected	control	0.5205	0.08157	21	6.38	2.52e-06	0.007238
EWOGM_SinvR_isotig01222	coinfected	control	0.5155	0.09024	21	5.71	1.1371e-05	0.01581
EWOGM_SinvM_contig68979	coinfected	control	0.5095	0.1037	21	4.91	7.3947e-05	0.043289
EWGM_SinvR_isotig15449	coinfected	control	0.5028	0.08476	21	5.93	6.895e-06	0.013077
EWOGM_SinvM_contig57108	SINV2	coinfected	0.5013	0.09618	21	5.21	3.6365e-05	0.030209
EWOGM_SinvM_contig16592	SINV2	coinfected	0.4996	0.09776	21	5.11	4.6187e-05	0.034517
EWOGM_SinvM_contig53231	SINV2	coinfected	0.4991	0.08531	21	5.85	8.305e-06	0.013217
EWGM_SinvR_isotig17391	coinfected	control	0.4973	0.08618	21	5.77	9.951e-06	0.01471
EWOGM_SinvR_isotig06335	coinfected	control	0.497	0.09127	21	5.45	2.1119e-05	0.022704
EWOGM_SinvM_contig46061	SINV2	coinfected	0.492	0.07295	21	6.74	1.135e-06	0.004511
EWOGM_SinvM_contig79111	SINV2	control	0.4899	0.1008	21	4.86	8.3716e-05	0.046092
EWGM_SinvR_isotig16993	SINV2	coinfected	0.4844	0.07972	21	6.08	4.972e-06	0.01046
EWOGM_SinvM_contig19911	SINV2	coinfected	0.4835	0.09094	21	5.32	2.8472e-05	0.026095
EWGM_SinvR_isotig16492	SINV2	coinfected	0.4833	0.08132	21	5.94	6.73e-06	0.012885
EWOGM_SinvR_isotig25308	SINV2	control	0.4828	0.09867	21	4.89	7.7115e-05	0.043793
EWOGM_SinvM_contig58818	coinfected	control	0.4774	0.09349	21	5.11	4.6614e-05	0.034644
EWGM_SinvR_isotig16466	coinfected	control	0.4773	0.08867	21	5.38	2.4378e-05	0.023948
EWGM_SinvR_isotig15177	SINV2	coinfected	0.4743	0.09791	21	4.84	8.6641e-05	0.046324
GM_cdna_SI2.2.0_05973	SINV1	control	0.4742	0.08283	21	5.73	1.1062e-05	0.01581
EWGM_SinvR_isotig21142	SINV2	coinfected	0.4735	0.06077	21	7.79	1.25e-07	0.001444
EWOGM_SinvM_contig48956	coinfected	control	0.4726	0.08398	21	5.63	1.382e-05	0.016895
EWOGM_SinvM_contig02811	coinfected	control	0.4663	0.09599	21	4.86	8.3914e-05	0.046092
EWOGM_SinvM_contig06122	coinfected	control	0.4662	0.08645	21	5.39	2.3851e-05	0.023948
EWOGM_SinvR_isotig15289	SINV2	coinfected	0.4642	0.09598	21	4.84	8.8179e-05	0.046897
GM_cdna_SI2.2.0_05973	SINV2	control	0.4639	0.08217	21	5.64	1.3301e-05	0.016608
EWOGM_SinvM_contig08839	SINV2	coinfected	0.4599	0.08144	21	5.65	1.3238e-05	0.016608
EWOGM_SinvM_contig43666	coinfected	control	0.4588	0.09117	21	5.03	5.5485e-05	0.038043
EWOGM_SinvM_contig70283	SINV2	coinfected	0.448	0.08652	21	5.18	3.936e-05	0.031561
GM_cdna_SI2.2.0_03680	SINV2	coinfected	0.4442	0.09091	21	4.89	7.8461e-05	0.044213
EWOGM_SinvM_contig49214	SINV2	coinfected	0.4411	0.06303	21	7	6.56e-07	0.003663
EWGM_SinvR_isotig08388	coinfected	control	0.4406	0.09204	21	4.79	9.9383e-05	0.049576
EWOGM_SinvR_isotig18668	SINV2	coinfected	0.4398	0.059	21	7.45	2.51e-07	0.002016
EWOGM_SinvR_isotig10036	SINV2	coinfected	0.4274	0.06317	21	6.77	1.08e-06	0.004511
EWGM_SinvR_isotig22870	coinfected	control	0.4155	0.08186	21	5.08	5.0143e-05	0.035645
EWOGM_SinvM_contig88270	coinfected	control	0.4155	0.08335	21	4.98	6.2206e-05	0.039953
EWOGM_SinvM_contig103639	SINV1	SINV2	0.4141	0.08597	21	4.82	9.2384e-05	0.047822
EWOGM_SinvM_contig25914	coinfected	control	0.4094	0.0659	21	6.21	3.667e-06	0.008831
EWGM_SinvR_isotig15493	SINV2	coinfected	0.403	0.08142	21	4.95	6.7511e-05	0.042149
EWOGM_SinvM_contig74444	SINV2	coinfected	0.4012	0.0681	21	5.89	7.563e-06	0.013217
EWOGM_SinvR_isotig15912	coinfected	control	0.3994	0.08161	21	4.89	7.7086e-05	0.043793
EWOGM_SinvM_contig24428	coinfected	control	0.391	0.07671	21	5.1	4.7688e-05	0.034735
GM_cdna_SI2.2.0_05973	coinfected	control	0.3713	0.0638	21	5.82	8.903e-06	0.013767
EWGM_SinvR_isotig08102	SINV2	coinfected	0.3701	0.07431	21	4.98	6.2853e-05	0.040119
EWGM_SinvR_isotig09219	coinfected	control	0.3657	0.07279	21	5.02	5.6583e-05	0.038043
EWGM_SinvR_isotig14979	SINV2	coinfected	0.3587	0.06373	21	5.63	1.3834e-05	0.016895
EWGM_SinvR_isotig15530	SINV2	coinfected	0.358	0.06893	21	5.19	3.8073e-05	0.031241
EWOGM_SinvM_contig27990	SINV2	coinfected	0.3568	0.07339	21	4.86	8.3193e-05	0.046073
EWOGM_SinvM_contig90831	SINV2	coinfected	0.3497	0.07098	21	4.93	7.1155e-05	0.042706
EWOGM_SinvM_contig108758	SINV2	coinfected	0.3414	0.05683	20	6.01	7.142e-06	0.013217
EWGM_SinvR_isotig16561	SINV2	coinfected	0.2944	0.05728	21	5.14	4.3101e-05	0.033326
EWGM_SinvM_contig08852	SINV1	coinfected	-0.3333	0.06088	20	-5.47	2.3358e-05	0.023715
EWOGM_SinvM_contig18098	SINV1	coinfected	-0.3904	0.07804	20	-5	6.8455e-05	0.042436
EWOGM_SinvM_contig34736	SINV1	coinfected	-0.4065	0.07753	20	-5.24	3.9428e-05	0.031561
EWGM_SinvR_isotig01342	SINV1	SINV2	-0.4275	0.08822	21	-4.85	8.637e-05	0.046324
EWGM_SinvR_isotig08575	SINV1	SINV2	-0.4374	0.08836	21	-4.95	6.7411e-05	0.042149
EWGM_SinvR_isotig14730	SINV1	coinfected	-0.4419	0.07755	21	-5.7	1.1775e-05	0.01581
EWGM_SinvR_isotig14492	SINV2	coinfected	-0.4497	0.0786	21	-5.72	1.1163e-05	0.01581
EWOGM_SinvM_contig84179	SINV1	SINV2	-0.4651	0.09447	20	-4.92	8.1919e-05	0.045619
EWOGM_SinvM_contig49214	SINV1	SINV2	-0.4743	0.08975	21	-5.28	3.0707e-05	0.027314
EWOGM_SinvM_contig10217	SINV1	coinfected	-0.4842	0.08899	21	-5.44	2.1307e-05	0.022728
EWOGM_SinvR_isotig10036	SINV1	SINV2	-0.4861	0.08987	21	-5.41	2.2972e-05	0.023562
EWGM_SinvR_isotig08426	SINV1	SINV2	-0.489	0.0923	21	-5.3	2.9743e-05	0.026693
EWOGM_SinvM_contig78890	SINV1	SINV2	-0.4946	0.09304	21	-5.32	2.8557e-05	0.026095
EWOGM_SinvM_contig55233	SINV1	SINV2	-0.5007	0.09995	21	-5.01	5.8646e-05	0.038655
EWGM_SinvR_isotig14979	SINV1	SINV2	-0.5181	0.09076	21	-5.71	1.1485e-05	0.01581
EWOGM_SinvM_contig101282	SINV1	coinfected	-0.5373	0.1083	21	-4.96	6.5776e-05	0.041582
EWOGM_SinvR_isotig14995	SINV2	coinfected	-0.5457	0.09043	21	-6.03	5.471e-06	0.010998
EWOGM_SinvM_contig71122	SINV1	SINV2	-0.5636	0.1022	21	-5.51	1.8006e-05	0.020451
EWOGM_SinvR_isotig18546	SINV1	coinfected	-0.5639	0.08937	20	-6.31	3.69e-06	0.008831
EWOGM_SinvM_contig69100	SINV1	SINV2	-0.5673	0.1144	20	-4.96	7.5713e-05	0.043472
EWOGM_SinvM_contig74444	SINV1	SINV2	-0.5715	0.09669	21	-5.91	7.233e-06	0.013217
EWOGM_SinvM_contig53231	SINV1	SINV2	-0.5806	0.121	21	-4.8	9.7009e-05	0.049331
EWOGM_SinvM_contig90831	SINV1	SINV2	-0.5818	0.1009	21	-5.76	1.0098e-05	0.014817
EWOGM_SinvM_contig68241	SINV1	coinfected	-0.5848	0.08782	21	-6.66	1.364e-06	0.004896
EWGM_SinvM_contig73680	SINV2	coinfected	-0.5865	0.1079	21	-5.44	2.148e-05	0.022728
EWOGM_SinvM_contig85496	SINV1	coinfected	-0.5975	0.1021	21	-5.85	8.221e-06	0.013217
EWOGM_SinvR_isotig18668	SINV1	SINV2	-0.6107	0.08403	21	-7.27	3.7e-07	0.002659
EWOGM_SinvM_contig16592	SINV1	coinfected	-0.6339	0.1079	21	-5.87	7.903e-06	0.013217
EWGM_SinvR_isotig14730	SINV1	SINV2	-0.6363	0.09899	21	-6.43	2.269e-06	0.00682
EWOGM_SinvM_contig46061	SINV1	SINV2	-0.6422	0.1042	21	-6.16	4.085e-06	0.009331
GM_cdna_SI2.2.0_02149	SINV1	SINV2	-0.6476	0.1072	21	-6.04	5.367e-06	0.010998
EWOGM_SinvR_isotig07888	SINV1	coinfected	-0.6517	0.08525	21	-7.64	1.69e-07	0.001548
EWGM_SinvR_isotig16492	SINV1	SINV2	-0.6532	0.1156	21	-5.65	1.3119e-05	0.016608
EWGM_SinvR_isotig15493	SINV1	SINV2	-0.6541	0.1159	21	-5.65	1.3286e-05	0.016608
EWOGM_SinvM_contig30384	SINV2	coinfected	-0.6551	0.1051	21	-6.23	3.492e-06	0.008831
EWOGM_SinvM_contig79135	SINV2	coinfected	-0.6567	0.1199	20	-5.48	2.3267e-05	0.023715
EWOGM_SinvR_isotig07888	SINV1	SINV2	-0.6577	0.1089	21	-6.04	5.429e-06	0.010998
EWOGM_SinvM_contig57108	SINV1	SINV2	-0.6685	0.1364	21	-4.9	7.5609e-05	0.043472
EWOGM_SinvM_contig18098	SINV1	SINV2	-0.6886	0.1006	20	-6.84	1.189e-06	0.004511
EWOGM_SinvM_contig15002	SINV1	SINV2	-0.6892	0.1397	21	-4.93	7.0233e-05	0.042706
EWGM_SinvR_isotig16993	SINV1	SINV2	-0.6947	0.1134	21	-6.13	4.428e-06	0.009891
EWOGM_SinvM_contig15919	coinfected	control	-0.6996	0.1255	21	-5.58	1.5622e-05	0.018474
EWOGM_SinvM_contig65589	SINV1	SINV2	-0.7021	0.1313	21	-5.35	2.6469e-05	0.025582
EWOGM_SinvM_contig09252	SINV1	coinfected	-0.7071	0.0971	20	-7.28	4.83e-07	0.003131
EWOGM_SinvM_contig10217	SINV1	SINV2	-0.7077	0.1145	21	-6.18	3.921e-06	0.009165
EWOGM_SinvM_contig89300	SINV1	SINV2	-0.7352	0.1182	21	-6.22	3.586e-06	0.008831
EWOGM_SinvM_contig96370	SINV1	SINV2	-0.7455	0.1406	21	-5.3	2.9341e-05	0.026567
EWOGM_SinvM_contig68241	SINV1	SINV2	-0.7612	0.1131	21	-6.73	1.176e-06	0.004511
EWOGM_SinvM_contig66204	SINV1	SINV2	-0.7626	0.147	21	-5.19	3.869e-05	0.031338
EWOGM_SinvR_isotig30231	SINV1	SINV2	-0.7895	0.1443	21	-5.47	1.9928e-05	0.021974
EWGM_SinvR_isotig16683	SINV1	SINV2	-0.8093	0.147	21	-5.5	1.8426e-05	0.020694
EWOGM_SinvM_contig108452	SINV2	coinfected	-0.8262	0.1255	21	-6.58	1.608e-06	0.005387
EWOGM_SinvM_contig74630	SINV1	SINV2	-0.8345	0.1644	21	-5.08	5.0107e-05	0.035645
EWOGM_SinvR_isotig00205	SINV1	SINV2	-0.841	0.1069	21	-7.87	1.07e-07	0.001444
EWOGM_SinvM_contig106043	SINV1	SINV2	-0.8426	0.1638	21	-5.14	4.2614e-05	0.033204
EWOGM_SinvM_contig30648	SINV1	coinfected	-0.852	0.1001	21	-8.51	3e-08	0.000694
EWOGM_SinvM_contig85496	SINV1	SINV2	-0.8863	0.1312	21	-6.76	1.106e-06	0.004511
EWOGM_SinvM_contig04818	SINV1	SINV2	-0.9055	0.1401	21	-6.46	2.09e-06	0.006465
EWOGM_SinvM_contig09252	SINV1	SINV2	-0.9062	0.1266	20	-7.16	6.2e-07	0.003663
EWOGM_SinvM_contig00368	SINV1	SINV2	-0.9137	0.1624	21	-5.63	1.3867e-05	0.016895
GM_cdna_SI2.2.0_04097	SINV1	coinfected	-0.924	0.1702	20	-5.43	2.5889e-05	0.025142
EWOGM_SinvM_contig38038	SINV1	SINV2	-0.9321	0.1849	21	-5.04	5.4439e-05	0.037608
EWGM_SinvR_isotig17973	SINV1	SINV2	-0.9399	0.1922	21	-4.89	7.7558e-05	0.04392
EWOGM_SinvM_contig09359	SINV1	SINV2	-0.9608	0.1633	21	-5.88	7.676e-06	0.013217
EWOGM_SinvM_contig85491	SINV1	SINV2	-0.9694	0.1919	21	-5.05	5.313e-05	0.036958
EWOGM_SinvM_contig30648	SINV1	SINV2	-0.9798	0.1287	21	-7.61	1.81e-07	0.001548
EWOGM_SinvM_contig89801	SINV1	SINV2	-0.982	0.2046	21	-4.8	9.6535e-05	0.049256
EWOGM_SinvR_isotig21779	SINV1	SINV2	-0.9853	0.1999	21	-4.93	7.0723e-05	0.042706
EWOGM_SinvM_contig16593	SINV1	coinfected	-0.9881	0.1771	21	-5.58	1.5489e-05	0.018425
EWGM_SinvR_isotig11617	SINV1	SINV2	-0.9926	0.1867	21	-5.32	2.8547e-05	0.026095
EWOGM_SinvR_isotig27740	SINV1	SINV2	-1.003	0.1877	21	-5.34	2.6843e-05	0.0257
EWOGM_SinvM_contig46062	SINV1	SINV2	-1.0053	0.164	21	-6.13	4.404e-06	0.009891
EWOGM_SinvR_isotig26895	SINV1	SINV2	-1.0234	0.1919	21	-5.33	2.74e-05	0.02586
GM_cdna_SI2.2.0_02194	SINV1	SINV2	-1.0353	0.2031	21	-5.1	4.7483e-05	0.034735
EWOGM_SinvM_contig02310	SINV1	SINV2	-1.0839	0.1772	21	-6.12	4.545e-06	0.009996
EWOGM_SinvM_contig18506	SINV2	control	-1.0886	0.2127	21	-5.12	4.5298e-05	0.034169
EWGM_SinvR_isotig13771	SINV1	coinfected	-1.1	0.1755	21	-6.27	3.237e-06	0.008605
EWOGM_SinvM_contig16593	SINV1	SINV2	-1.1035	0.2283	21	-4.83	8.8831e-05	0.046995
EWOGM_SinvM_contig61710	SINV1	coinfected	-1.1119	0.1145	20	-9.71	5e-09	0.000347
EWOGM_SinvM_contig00368	SINV1	control	-1.1127	0.2179	21	-5.11	4.6701e-05	0.034644
EWOGM_SinvM_contig16592	SINV1	SINV2	-1.1335	0.1396	21	-8.12	6.5e-08	0.001181
EWOGM_SinvM_contig27202	SINV1	SINV2	-1.1348	0.2312	21	-4.91	7.4291e-05	0.043289
EWOGM_SinvM_contig108452	SINV2	control	-1.1369	0.2355	21	-4.83	9.0188e-05	0.047335
EWOGM_SinvM_contig15076	SINV1	SINV2	-1.1547	0.1855	21	-6.22	3.576e-06	0.008831
EWOGM_SinvM_contig07506	coinfected	control	-1.1548	0.2227	20	-5.19	4.488e-05	0.034126
EWOGM_SinvM_contig61710	SINV1	SINV2	-1.1569	0.147	20	-7.87	1.5e-07	0.001548
GM_cdna_SI2.2.0_04097	SINV1	SINV2	-1.164	0.2186	20	-5.33	3.2659e-05	0.028546
EWOGM_SinvM_contig93506	SINV1	SINV2	-1.185	0.2308	21	-5.14	4.3542e-05	0.033538
EWOGM_SinvR_isotig25321	coinfected	control	-1.1938	0.2469	21	-4.83	8.8736e-05	0.046995
EWOGM_SinvM_contig03341	SINV1	coinfected	-1.2159	0.2027	21	-6	5.922e-06	0.011671
EWGM_SinvM_contig73680	SINV2	control	-1.217	0.2073	21	-5.87	7.954e-06	0.013217
EWOGM_SinvM_contig27203	SINV1	SINV2	-1.2181	0.1999	21	-6.09	4.779e-06	0.010221
EWOGM_SinvM_contig100756	SINV1	SINV2	-1.2256	0.1704	21	-7.19	4.35e-07	0.002918
EWOGM_SinvR_isotig14989	SINV1	SINV2	-1.2311	0.2133	21	-5.77	9.939e-06	0.01471
EWOGM_SinvM_contig109522	coinfected	control	-1.2634	0.2182	21	-5.79	9.523e-06	0.014503
EWOGM_SinvM_contig03628	coinfected	control	-1.3035	0.2691	21	-4.84	8.6582e-05	0.046324
EWOGM_SinvM_contig21001	SINV1	SINV2	-1.3657	0.2787	21	-4.9	7.5781e-05	0.043472
EWGM_SinvM_contig93507	SINV1	coinfected	-1.3922	0.205	21	-6.79	1.027e-06	0.004511
EWOGM_SinvM_contig20951	SINV1	SINV2	-1.3932	0.157	21	-8.88	1.5e-08	0.000561
GM_cdna_SI2.2.0_02182	SINV1	coinfected	-1.4195	0.2777	21	-5.11	4.6127e-05	0.034517
EWOGM_SinvM_contig74632	SINV1	SINV2	-1.5476	0.2874	21	-5.38	2.4351e-05	0.023948
EWOGM_SinvM_contig34710	SINV1	SINV2	-1.5931	0.2569	21	-6.2	3.755e-06	0.008881
EWOGM_SinvM_contig00333	coinfected	control	-1.6288	0.2859	18	-5.7	2.1114e-05	0.022704
EWOGM_SinvM_contig99896	SINV1	coinfected	-1.6366	0.3407	21	-4.8	9.538e-05	0.04879
EWOGM_SinvM_contig08829	SINV1	SINV2	-1.7529	0.3285	21	-5.34	2.7174e-05	0.025769
EWOGM_SinvM_contig61710	SINV1	control	-1.7948	0.2399	20	-7.48	3.23e-07	0.002494
EWOGM_SinvM_contig00333	SINV2	control	-1.814	0.3152	18	-5.76	1.8662e-05	0.020843
EWOGM_SinvM_contig85105	SINV1	SINV2	-2.0456	0.3183	21	-6.43	2.276e-06	0.00682
EWOGM_SinvM_contig85105	SINV1	coinfected	-2.1731	0.247	21	-8.8	1.7e-08	0.000561
EWOGM_SinvM_contig20426	coinfected	control	-2.3718	0.4661	21	-5.09	4.8626e-05	0.034912
EWGM_SinvM_contig93507	SINV1	SINV2	-2.5533	0.2641	21	-9.67	3e-09	0.000347
EWOGM_SinvM_contig85105	SINV1	control	-3.3654	0.4308	21	-7.81	1.2e-07	0.001444
