# Supplementary material for: Dynamic changes in host–virus interactions associated with colony founding and social environment in fire ant queens (Solenopsis invicta)
Source: Ecol Evol. 2015 Dec 29;6(1):233–44. doi: 10.1002/ece3.1843 (PMC4716520; doi:10.1002/ece3.1843)
Supplement: Supplementary file 8 — Table S3. Gene ontology analysis of significantly differentially expressed transcripts by means of functional annotation clustering in DAVID. [file ECE3-6-233-s008.xlsx]

## Sheet: S3
Dynamic changes in host-virus interactions associated with colony founding and social environment in fire ant queens (Solenopsis invicta); Fabio Manfredini, DeWayne Shoemaker, Christina M. Grozinger; Supporting Information – Ecology and Evolution
Table S3. Gene ontology analysis of significantly differentially expressed transcripts by means of functional annotation clustering in DAVID
In grey are GO terms that were significantly overrepresented (p<0.05)
Annotation Cluster 1	Enrichment Score: 1.2431672128432545
Category	Term	Count	%	PValue	Genes	List Total	Pop Hits	Pop Total	Fold Enrichment	Bonferroni	Benjamini	FDR
GOTERM_MF_ALL	GO:0016796~exonuclease activity, active with either ribo- or deoxyribonucleic acids and producing 5'-phosphomonoesters	4	2.5	0.010503	FBGN0034065, FBGN0259113, FBGN0036916, FBGN0039183	138	19	5583	8.51716	0.966268	0.966268	13.2855
GOTERM_MF_ALL	GO:0008408~3'-5' exonuclease activity	4	2.5	0.015823	FBGN0034065, FBGN0259113, FBGN0036916, FBGN0039183	138	22	5583	7.35573	0.994023	0.922687	19.3726
GOTERM_CC_ALL	GO:0000178~exosome (RNase complex)	3	1.875	0.0235243	FBGN0034065, FBGN0036916, FBGN0039183	95	10	3836	12.1137	0.98834	0.98834	25.5536
GOTERM_CC_ALL	GO:0000176~nuclear exosome (RNase complex)	3	1.875	0.0235243	FBGN0034065, FBGN0036916, FBGN0039183	95	10	3836	12.1137	0.98834	0.98834	25.5536
GOTERM_MF_ALL	GO:0000175~3'-5'-exoribonuclease activity	3	1.875	0.0236437	FBGN0034065, FBGN0036916, FBGN0039183	138	10	5583	12.137	0.999538	0.922715	27.6057
GOTERM_MF_ALL	GO:0004527~exonuclease activity	4	2.5	0.0362065	FBGN0034065, FBGN0259113, FBGN0036916, FBGN0039183	138	30	5583	5.3942	0.999993	0.948154	39.2186
GOTERM_MF_ALL	GO:0004532~exoribonuclease activity	3	1.875	0.0390651	FBGN0034065, FBGN0036916, FBGN0039183	138	13	5583	9.33612	0.999997	0.922562	41.6079
GOTERM_MF_ALL	GO:0016896~exoribonuclease activity, producing 5'-phosphomonoesters	3	1.875	0.0390651	FBGN0034065, FBGN0036916, FBGN0039183	138	13	5583	9.33612	0.999997	0.922562	41.6079
GOTERM_MF_ALL	GO:0004540~ribonuclease activity	3	1.875	0.202607	FBGN0034065, FBGN0036916, FBGN0039183	138	34	5583	3.56969	1	0.998649	95.2957
GOTERM_MF_ALL	GO:0004518~nuclease activity	4	2.5	0.252607	FBGN0034065, FBGN0259113, FBGN0036916, FBGN0039183	138	71	5583	2.27924	1	0.999246	98.0375
GOTERM_BP_ALL	GO:0006396~RNA processing	8	5	0.333694	FBGN0004227, FBGN0038934, FBGN0034065, FBGN0039626, FBGN0036916, FBGN0039183, FBGN0002962, FBGN0025571	112	232	4566	1.40579	1	0.999484	99.8207
GOTERM_MF_ALL	GO:0016788~hydrolase activity, acting on ester bonds	8	5	0.588613	FBGN0040076, FBGN0034065, FBGN0250862, FBGN0015544, FBGN0259113, FBGN0036916, FBGN0039183, FBGN0261244	138	294	5583	1.10086	1	0.999449	99.9994
Annotation Cluster 2	Enrichment Score: 1.2060246821461147
Category	Term	Count	%	PValue	Genes	List Total	Pop Hits	Pop Total	Fold Enrichment	Bonferroni	Benjamini	FDR
GOTERM_BP_ALL	GO:0010467~gene expression	32	20	0.00671429	FBGN0000179, FBGN0031980, FBGN0027592, FBGN0031651, FBGN0036335, FBGN0000557, FBGN0259938, FBGN0040697, FBGN0053100, FBGN0027091, FBGN0003450, FBGN0032168, FBGN0000556, FBGN0037892, FBGN0051739, FBGN0034065, FBGN0026259, FBGN0036916, FBGN0028926, FBGN0039183, FBGN0004227, FBGN0033902, FBGN0004795, FBGN0038934, FBGN0086613, FBGN0039626, FBGN0030306, FBGN0003900, FBGN0025571, FBGN0002962, FBGN00104…	112	828	4566	1.57557	0.997593	0.997593	9.96179
GOTERM_BP_ALL	GO:0044238~primary metabolic process	68	42.5	0.0116434	FBGN0000179, FBGN0039630, FBGN0026616, FBGN0028382, FBGN0030990, FBGN0031651, FBGN0000557, FBGN0035558, FBGN0053100, FBGN0032168, FBGN0027091, FBGN0000556, FBGN0259113, FBGN0027535, FBGN0032296, FBGN0051739, FBGN0040076, FBGN0034065, FBGN0019644, FBGN0015509, FBGN0004227, FBGN0004795, FBGN0015925, FBGN0038934, FBGN0086613, FBGN0004654, FBGN0031730, FBGN0039626, FBGN0030306, FBGN0003900, FBGN00029…	112	2251	4566	1.23155	0.999972	0.994705	16.6753
GOTERM_BP_ALL	GO:0006412~translation	13	8.125	0.0117667	FBGN0051739, FBGN0031980, FBGN0026259, FBGN0031651, FBGN0036335, FBGN0033902, FBGN0000557, FBGN0053100, FBGN0040697, FBGN0032168, FBGN0027091, FBGN0000556, FBGN0037892	112	237	4566	2.23621	0.999975	0.970731	16.837
GOTERM_BP_ALL	GO:0044260~cellular macromolecule metabolic process	50	31.25	0.0168593	FBGN0000179, FBGN0028382, FBGN0030990, FBGN0031651, FBGN0000557, FBGN0053100, FBGN0035558, FBGN0032168, FBGN0027091, FBGN0000556, FBGN0259113, FBGN0027535, FBGN0032296, FBGN0051739, FBGN0040076, FBGN0034065, FBGN0015509, FBGN0004227, FBGN0004795, FBGN0015925, FBGN0038934, FBGN0086613, FBGN0031730, FBGN0030306, FBGN0039626, FBGN0003900, FBGN0002962, FBGN0015240, FBGN0031980, FBGN0000258, FBGN00275…	112	1558	4566	1.30834	1	0.952334	23.2673
GOTERM_BP_ALL	GO:0008152~metabolic process	78	48.75	0.0179409	FBGN0000179, FBGN0039630, FBGN0039634, FBGN0028382, FBGN0026616, FBGN0030990, FBGN0032511, FBGN0031651, FBGN0000557, FBGN0035558, FBGN0053100, FBGN0032168, FBGN0027091, FBGN0000556, FBGN0033753, FBGN0259113, FBGN0027535, FBGN0035515, FBGN0032296, FBGN0051739, FBGN0040076, FBGN0034065, FBGN0019644, FBGN0037001, FBGN0015509, FBGN0004227, FBGN0004795, FBGN0015925, FBGN0038934, FBGN0086613, FBGN00046…	112	2711	4566	1.17296	1	0.932826	24.5718
GOTERM_BP_ALL	GO:0044237~cellular metabolic process	64	40	0.0180516	FBGN0000179, FBGN0026616, FBGN0028382, FBGN0030990, FBGN0032511, FBGN0031651, FBGN0000557, FBGN0035558, FBGN0053100, FBGN0032168, FBGN0027091, FBGN0000556, FBGN0259113, FBGN0027535, FBGN0032296, FBGN0051739, FBGN0040076, FBGN0034065, FBGN0019644, FBGN0037001, FBGN0015509, FBGN0004227, FBGN0004795, FBGN0015925, FBGN0038934, FBGN0086613, FBGN0004654, FBGN0031730, FBGN0039626, FBGN0030306, FBGN00039…	112	2123	4566	1.22899	1	0.902617	24.7041
GOTERM_BP_ALL	GO:0034645~cellular macromolecule biosynthetic process	26	16.25	0.0327051	FBGN0000179, FBGN0031980, FBGN0027592, FBGN0031651, FBGN0036335, FBGN0000557, FBGN0259938, FBGN0035558, FBGN0053100, FBGN0040697, FBGN0027091, FBGN0032168, FBGN0000556, FBGN0259113, FBGN0027535, FBGN0037892, FBGN0051739, FBGN0026259, FBGN0002905, FBGN0028926, FBGN0033902, FBGN0004795, FBGN0086613, FBGN0003900, FBGN0010416, FBGN0015240	112	712	4566	1.48871	1	0.975767	40.4253
GOTERM_BP_ALL	GO:0009059~macromolecule biosynthetic process	26	16.25	0.035265	FBGN0000179, FBGN0031980, FBGN0027592, FBGN0031651, FBGN0036335, FBGN0000557, FBGN0259938, FBGN0035558, FBGN0053100, FBGN0040697, FBGN0027091, FBGN0032168, FBGN0000556, FBGN0259113, FBGN0027535, FBGN0037892, FBGN0051739, FBGN0026259, FBGN0002905, FBGN0028926, FBGN0033902, FBGN0004795, FBGN0086613, FBGN0003900, FBGN0010416, FBGN0015240	112	717	4566	1.47833	1	0.971851	42.8343
GOTERM_BP_ALL	GO:0009987~cellular process	89	55.625	0.044639	FBGN0000179, FBGN0028382, FBGN0026616, FBGN0028563, FBGN0032511, FBGN0030990, FBGN0031651, FBGN0085242, FBGN0000139, FBGN0037019, FBGN0000557, FBGN0035558, FBGN0053100, FBGN0027091, FBGN0032168, FBGN0000556, FBGN0259113, FBGN0027535, FBGN0004456, FBGN0032296, FBGN0051739, FBGN0001624, FBGN0020294, FBGN0040076, FBGN0034065, FBGN0010434, FBGN0038881, FBGN0039969, FBGN0019644, FBGN0037001, FBGN00155…	112	3278	4566	1.10688	1	0.983212	50.8997
GOTERM_MF_ALL	GO:0003676~nucleic acid binding	35	21.875	0.0474153	FBGN0000179, FBGN0028382, FBGN0030878, FBGN0030990, FBGN0036335, FBGN0000557, FBGN0259938, FBGN0053100, FBGN0027091, FBGN0032600, FBGN0028789, FBGN0000556, FBGN0259113, FBGN0051739, FBGN0040918, FBGN0034065, FBGN0026259, FBGN0002905, FBGN0036916, FBGN0028926, FBGN0039183, FBGN0004227, FBGN0033902, FBGN0004795, FBGN0038934, FBGN0086613, FBGN0039626, FBGN0003900, FBGN0034528, FBGN0027524, FBGN00255…	138	1051	5583	1.34727	1	0.89221	48.0983
GOTERM_BP_ALL	GO:0043170~macromolecule metabolic process	54	33.75	0.0493978	FBGN0039630, FBGN0000179, FBGN0028382, FBGN0030990, FBGN0031651, FBGN0000557, FBGN0053100, FBGN0035558, FBGN0032168, FBGN0027091, FBGN0000556, FBGN0259113, FBGN0027535, FBGN0032296, FBGN0051739, FBGN0040076, FBGN0034065, FBGN0015509, FBGN0004227, FBGN0004795, FBGN0015925, FBGN0038934, FBGN0086613, FBGN0031730, FBGN0030306, FBGN0039626, FBGN0003900, FBGN0002962, FBGN0015240, FBGN0031980, FBGN00002…	112	1812	4566	1.21494	1	0.983785	54.574
GOTERM_BP_ALL	GO:0044267~cellular protein metabolic process	27	16.875	0.126668	FBGN0031980, FBGN0000258, FBGN0028382, FBGN0261119, FBGN0030990, FBGN0031651, FBGN0036335, FBGN0000557, FBGN0035558, FBGN0053100, FBGN0052743, FBGN0040697, FBGN0027091, FBGN0032168, FBGN0036516, FBGN0000556, FBGN0037892, FBGN0051739, FBGN0036207, FBGN0040076, FBGN0026259, FBGN0015509, FBGN0033902, FBGN0037327, FBGN0015925, FBGN0031730, FBGN0030306	112	857	4566	1.2844	1	0.995954	87.8719
GOTERM_BP_ALL	GO:0009058~biosynthetic process	31	19.375	0.151295	FBGN0000179, FBGN0031980, FBGN0027592, FBGN0031651, FBGN0036335, FBGN0039755, FBGN0000557, FBGN0259938, FBGN0040697, FBGN0035558, FBGN0053100, FBGN0027091, FBGN0032168, FBGN0000556, FBGN0259113, FBGN0027535, FBGN0039790, FBGN0037892, FBGN0051739, FBGN0026259, FBGN0032811, FBGN0002905, FBGN0019644, FBGN0028926, FBGN0033902, FBGN0004795, FBGN0086613, FBGN0003900, FBGN0010350, FBGN0010416, FBGN00152…	112	1029	4566	1.22819	1	0.997796	92.2322
GOTERM_BP_ALL	GO:0044249~cellular biosynthetic process	30	18.75	0.152147	FBGN0000179, FBGN0031980, FBGN0027592, FBGN0031651, FBGN0036335, FBGN0039755, FBGN0000557, FBGN0259938, FBGN0040697, FBGN0035558, FBGN0053100, FBGN0027091, FBGN0032168, FBGN0000556, FBGN0259113, FBGN0027535, FBGN0039790, FBGN0037892, FBGN0051739, FBGN0026259, FBGN0002905, FBGN0019644, FBGN0028926, FBGN0033902, FBGN0004795, FBGN0086613, FBGN0003900, FBGN0010350, FBGN0010416, FBGN0015240	112	991	4566	1.23414	1	0.997284	92.3528
GOTERM_BP_ALL	GO:0006139~nucleobase, nucleoside, nucleotide and nucleic acid metabolic process	28	17.5	0.162139	FBGN0000179, FBGN0027592, FBGN0023520, FBGN0259938, FBGN0052743, FBGN0027091, FBGN0259113, FBGN0039790, FBGN0032296, FBGN0051739, FBGN0034065, FBGN0002905, FBGN0019644, FBGN0036916, FBGN0028926, FBGN0039183, FBGN0034181, FBGN0004227, FBGN0004795, FBGN0038934, FBGN0086613, FBGN0004654, FBGN0039626, FBGN0003900, FBGN0025571, FBGN0002962, FBGN0010416, FBGN0015240	112	921	4566	1.23941	1	0.997734	93.6422
GOTERM_BP_ALL	GO:0019538~protein metabolic process	31	19.375	0.194788	FBGN0039630, FBGN0031980, FBGN0000258, FBGN0028382, FBGN0261119, FBGN0030990, FBGN0031651, FBGN0036335, FBGN0000557, FBGN0040697, FBGN0035558, FBGN0053100, FBGN0052743, FBGN0027091, FBGN0003450, FBGN0032168, FBGN0036516, FBGN0000556, FBGN0003863, FBGN0037892, FBGN0051739, FBGN0036207, FBGN0040076, FBGN0026259, FBGN0015509, FBGN0033902, FBGN0037327, FBGN0015925, FBGN0031730, FBGN0030306, FBGN00396…	112	1059	4566	1.19339	1	0.999017	96.5768
GOTERM_CC_ALL	GO:0005622~intracellular	75	46.875	0.293355	FBGN0000179, FBGN0026616, FBGN0028382, FBGN0030990, FBGN0032511, FBGN0031651, FBGN0000139, FBGN0000557, FBGN0035558, FBGN0053100, FBGN0032600, FBGN0027091, FBGN0000556, FBGN0033753, FBGN0039341, FBGN0259113, FBGN0027535, FBGN0051739, FBGN0035252, FBGN0001624, FBGN0040076, FBGN0034065, FBGN0010434, FBGN0019644, FBGN0037001, FBGN0015509, FBGN0003268, FBGN0004227, FBGN0004795, FBGN0015925, FBGN00389…	95	2906	3836	1.04213	1	0.999701	98.6488
GOTERM_CC_ALL	GO:0044424~intracellular part	69	43.125	0.31912	FBGN0000179, FBGN0026616, FBGN0028382, FBGN0030990, FBGN0032511, FBGN0031651, FBGN0000139, FBGN0000557, FBGN0035558, FBGN0053100, FBGN0027091, FBGN0000556, FBGN0033753, FBGN0039341, FBGN0259113, FBGN0027535, FBGN0051739, FBGN0035252, FBGN0001624, FBGN0040076, FBGN0034065, FBGN0010434, FBGN0019644, FBGN0037001, FBGN0015509, FBGN0003268, FBGN0004227, FBGN0004795, FBGN0015925, FBGN0038934, FBGN00866…	95	2668	3836	1.04428	1	0.99966	99.1474
GOTERM_BP_ALL	GO:0034641~cellular nitrogen compound metabolic process	28	17.5	0.355585	FBGN0000179, FBGN0027592, FBGN0023520, FBGN0259938, FBGN0052743, FBGN0027091, FBGN0259113, FBGN0039790, FBGN0032296, FBGN0051739, FBGN0034065, FBGN0002905, FBGN0019644, FBGN0036916, FBGN0028926, FBGN0039183, FBGN0034181, FBGN0004227, FBGN0004795, FBGN0038934, FBGN0086613, FBGN0004654, FBGN0039626, FBGN0003900, FBGN0025571, FBGN0002962, FBGN0010416, FBGN0015240	112	1027	4566	1.11149	1	0.999552	99.8935
GOTERM_BP_ALL	GO:0006807~nitrogen compound metabolic process	29	18.125	0.408108	FBGN0000179, FBGN0027592, FBGN0023520, FBGN0259938, FBGN0052743, FBGN0027091, FBGN0259113, FBGN0027535, FBGN0039790, FBGN0032296, FBGN0051739, FBGN0034065, FBGN0002905, FBGN0019644, FBGN0036916, FBGN0028926, FBGN0039183, FBGN0034181, FBGN0004227, FBGN0004795, FBGN0038934, FBGN0086613, FBGN0004654, FBGN0039626, FBGN0003900, FBGN0025571, FBGN0002962, FBGN0010416, FBGN0015240	112	1092	4566	1.08266	1	0.999269	99.9717
Annotation Cluster 3	Enrichment Score: 1.1262456893056842
Category	Term	Count	%	PValue	Genes	List Total	Pop Hits	Pop Total	Fold Enrichment	Bonferroni	Benjamini	FDR
GOTERM_BP_ALL	GO:0016071~mRNA metabolic process	10	6.25	0.0119897	FBGN0004227, FBGN0052743, FBGN0038934, FBGN0034065, FBGN0023520, FBGN0039626, FBGN0039183, FBGN0002962, FBGN0025571, FBGN0032296	112	154	4566	2.64726	0.99998	0.93272	17.1288
GOTERM_MF_ALL	GO:0003723~RNA binding	13	8.125	0.0462511	FBGN0034065, FBGN0028382, FBGN0036916, FBGN0036335, FBGN0039183, FBGN0004227, FBGN0053100, FBGN0027091, FBGN0038934, FBGN0039626, FBGN0010416, FBGN0002962, FBGN0025571	138	285	5583	1.84539	1	0.920618	47.2354
GOTERM_BP_ALL	GO:0006397~mRNA processing	7	4.375	0.10085	FBGN0004227, FBGN0038934, FBGN0034065, FBGN0039626, FBGN0039183, FBGN0002962, FBGN0025571	112	132	4566	2.16193	1	0.99629	80.9068
GOTERM_BP_ALL	GO:0016070~RNA metabolic process	15	9.375	0.125261	FBGN0051739, FBGN0034065, FBGN0027592, FBGN0023520, FBGN0036916, FBGN0039183, FBGN0034181, FBGN0004227, FBGN0052743, FBGN0027091, FBGN0038934, FBGN0039626, FBGN0002962, FBGN0025571, FBGN0032296	112	413	4566	1.48067	1	0.996666	87.564
GOTERM_BP_ALL	GO:0006396~RNA processing	8	5	0.333694	FBGN0004227, FBGN0038934, FBGN0034065, FBGN0039626, FBGN0036916, FBGN0039183, FBGN0002962, FBGN0025571	112	232	4566	1.40579	1	0.999484	99.8207
Annotation Cluster 4	Enrichment Score: 0.6235564850887696
Category	Term	Count	%	PValue	Genes	List Total	Pop Hits	Pop Total	Fold Enrichment	Bonferroni	Benjamini	FDR
GOTERM_BP_ALL	GO:0000184~nuclear-transcribed mRNA catabolic process, nonsense-mediated decay	3	1.875	0.0500436	FBGN0052743, FBGN0023520, FBGN0032296	112	15	4566	8.15357	1	0.97827	55.0523
GOTERM_BP_ALL	GO:0000956~nuclear-transcribed mRNA catabolic process	3	1.875	0.0987389	FBGN0052743, FBGN0023520, FBGN0032296	112	22	4566	5.55925	1	0.997018	80.1965
GOTERM_BP_ALL	GO:0006402~mRNA catabolic process	3	1.875	0.122446	FBGN0052743, FBGN0023520, FBGN0032296	112	25	4566	4.89214	1	0.997106	86.9256
GOTERM_BP_ALL	GO:0006401~RNA catabolic process	3	1.875	0.138941	FBGN0052743, FBGN0023520, FBGN0032296	112	27	4566	4.52976	1	0.997036	90.2713
GOTERM_BP_ALL	GO:0009056~catabolic process	10	6.25	0.435492	FBGN0034405, FBGN0052743, FBGN0036516, FBGN0031717, FBGN0250862, FBGN0004654, FBGN0023520, FBGN0015509, FBGN0010591, FBGN0032296	112	337	4566	1.20973	1	0.999008	99.9864
GOTERM_BP_ALL	GO:0044265~cellular macromolecule catabolic process	5	3.125	0.598675	FBGN0052743, FBGN0036516, FBGN0023520, FBGN0015509, FBGN0032296	112	170	4566	1.19905	1	0.999179	99.9999
GOTERM_BP_ALL	GO:0044248~cellular catabolic process	7	4.375	0.65332	FBGN0034405, FBGN0052743, FBGN0036516, FBGN0023520, FBGN0015509, FBGN0010591, FBGN0032296	112	271	4566	1.05304	1	0.999522	100
GOTERM_BP_ALL	GO:0009057~macromolecule catabolic process	5	3.125	0.717199	FBGN0052743, FBGN0036516, FBGN0023520, FBGN0015509, FBGN0032296	112	198	4566	1.02949	1	0.999723	100
Annotation Cluster 5	Enrichment Score: 0.5142355671224178
Category	Term	Count	%	PValue	Genes	List Total	Pop Hits	Pop Total	Fold Enrichment	Bonferroni	Benjamini	FDR
GOTERM_CC_ALL	GO:0012505~endomembrane system	7	4.375	0.196864	FBGN0034065, FBGN0026616, FBGN0030306, FBGN0027535, FBGN0010350, FBGN0039183, FBGN0010591	95	160	3836	1.76658	1	1	93.3966
GOTERM_CC_ALL	GO:0044432~endoplasmic reticulum part	4	2.5	0.251723	FBGN0037327, FBGN0030306, FBGN0027535, FBGN0010591	95	71	3836	2.27487	1	0.999999	97.2528
GOTERM_CC_ALL	GO:0005783~endoplasmic reticulum	6	3.75	0.359957	FBGN0037327, FBGN0030306, FBGN0027535, FBGN0033304, FBGN0010350, FBGN0010591	95	161	3836	1.50481	1	0.994567	99.6039
GOTERM_CC_ALL	GO:0005789~endoplasmic reticulum membrane	3	1.875	0.383554	FBGN0030306, FBGN0027535, FBGN0010591	95	54	3836	2.24327	1	0.991447	99.7514
GOTERM_CC_ALL	GO:0042175~nuclear envelope-endoplasmic reticulum network	3	1.875	0.392333	FBGN0030306, FBGN0027535, FBGN0010591	95	55	3836	2.20249	1	0.988153	99.7919
Annotation Cluster 6	Enrichment Score: 0.5095566673828094
Category	Term	Count	%	PValue	Genes	List Total	Pop Hits	Pop Total	Fold Enrichment	Bonferroni	Benjamini	FDR
GOTERM_CC_ALL	GO:0005792~microsome	3	1.875	0.238432	FBGN0034405, FBGN0030306, FBGN0033304	95	38	3836	3.18781	1	1	96.5828
GOTERM_CC_ALL	GO:0042598~vesicular fraction	3	1.875	0.238432	FBGN0034405, FBGN0030306, FBGN0033304	95	38	3836	3.18781	1	1	96.5828
GOTERM_CC_ALL	GO:0005624~membrane fraction	3	1.875	0.338938	FBGN0034405, FBGN0030306, FBGN0033304	95	49	3836	2.47218	1	0.99842	99.4088
GOTERM_CC_ALL	GO:0005626~insoluble fraction	3	1.875	0.374724	FBGN0034405, FBGN0030306, FBGN0033304	95	53	3836	2.2856	1	0.994288	99.7034
GOTERM_CC_ALL	GO:0000267~cell fraction	3	1.875	0.392333	FBGN0034405, FBGN0030306, FBGN0033304	95	55	3836	2.20249	1	0.988153	99.7919
Annotation Cluster 7	Enrichment Score: 0.45472587905714446
Category	Term	Count	%	PValue	Genes	List Total	Pop Hits	Pop Total	Fold Enrichment	Bonferroni	Benjamini	FDR
GOTERM_BP_ALL	GO:0005996~monosaccharide metabolic process	4	2.5	0.172165	FBGN0031717, FBGN0004654, FBGN0026616, FBGN0027535	112	59	4566	2.76392	1	0.998095	94.7293
GOTERM_BP_ALL	GO:0006066~alcohol metabolic process	5	3.125	0.294804	FBGN0031717, FBGN0004654, FBGN0026616, FBGN0032811, FBGN0027535	112	113	4566	1.80389	1	0.999179	99.5663
GOTERM_BP_ALL	GO:0044262~cellular carbohydrate metabolic process	5	3.125	0.300321	FBGN0035558, FBGN0031717, FBGN0004654, FBGN0026616, FBGN0027535	112	114	4566	1.78806	1	0.999177	99.6162
GOTERM_CC_ALL	GO:0005794~Golgi apparatus	4	2.5	0.580785	FBGN0033902, FBGN0035558, FBGN0026616, FBGN0027535	95	122	3836	1.3239	1	0.984525	99.9979
GOTERM_BP_ALL	GO:0005975~carbohydrate metabolic process	6	3.75	0.601577	FBGN0035558, FBGN0051414, FBGN0031717, FBGN0004654, FBGN0026616, FBGN0027535	112	214	4566	1.14302	1	0.999175	99.9999
Annotation Cluster 8	Enrichment Score: 0.43212006990605506
Category	Term	Count	%	PValue	Genes	List Total	Pop Hits	Pop Total	Fold Enrichment	Bonferroni	Benjamini	FDR
GOTERM_CC_ALL	GO:0005737~cytoplasm	44	27.5	0.251884	FBGN0031980, FBGN0000258, FBGN0026616, FBGN0032511, FBGN0033304, FBGN0031651, FBGN0036335, FBGN0000557, FBGN0004643, FBGN0040697, FBGN0052743, FBGN0053100, FBGN0035558, FBGN0027091, FBGN0016797, FBGN0051414, FBGN0000556, FBGN0039341, FBGN0033753, FBGN0027535, FBGN0037892, FBGN0035252, FBGN0051739, FBGN0001624, FBGN0040076, FBGN0034065, FBGN0026259, FBGN0010434, FBGN0035088, FBGN0032811, FBGN00370…	95	1606	3836	1.10627	1	0.999981	97.2601
GOTERM_CC_ALL	GO:0005622~intracellular	75	46.875	0.293355	FBGN0000179, FBGN0026616, FBGN0028382, FBGN0030990, FBGN0032511, FBGN0031651, FBGN0000139, FBGN0000557, FBGN0035558, FBGN0053100, FBGN0032600, FBGN0027091, FBGN0000556, FBGN0033753, FBGN0039341, FBGN0259113, FBGN0027535, FBGN0051739, FBGN0035252, FBGN0001624, FBGN0040076, FBGN0034065, FBGN0010434, FBGN0019644, FBGN0037001, FBGN0015509, FBGN0003268, FBGN0004227, FBGN0004795, FBGN0015925, FBGN00389…	95	2906	3836	1.04213	1	0.999701	98.6488
GOTERM_CC_ALL	GO:0044424~intracellular part	69	43.125	0.31912	FBGN0000179, FBGN0026616, FBGN0028382, FBGN0030990, FBGN0032511, FBGN0031651, FBGN0000139, FBGN0000557, FBGN0035558, FBGN0053100, FBGN0027091, FBGN0000556, FBGN0033753, FBGN0039341, FBGN0259113, FBGN0027535, FBGN0051739, FBGN0035252, FBGN0001624, FBGN0040076, FBGN0034065, FBGN0010434, FBGN0019644, FBGN0037001, FBGN0015509, FBGN0003268, FBGN0004227, FBGN0004795, FBGN0015925, FBGN0038934, FBGN00866…	95	2668	3836	1.04428	1	0.99966	99.1474
GOTERM_CC_ALL	GO:0005634~nucleus	32	20	0.322762	FBGN0000179, FBGN0000258, FBGN0027592, FBGN0028382, FBGN0030990, FBGN0000139, FBGN0259938, FBGN0004643, FBGN0052743, FBGN0028789, FBGN0259113, FBGN0040918, FBGN0034065, FBGN0015509, FBGN0010315, FBGN0036916, FBGN0028926, FBGN0039183, FBGN0004227, FBGN0004795, FBGN0015925, FBGN0038934, FBGN0086613, FBGN0039626, FBGN0003900, FBGN0010350, FBGN0027524, FBGN0001169, FBGN0025571, FBGN0034243, FBGN00104…	95	1164	3836	1.11007	1	0.999316	99.2022
GOTERM_CC_ALL	GO:0043231~intracellular membrane-bounded organelle	50	31.25	0.348265	FBGN0000179, FBGN0026616, FBGN0028382, FBGN0030990, FBGN0032511, FBGN0031651, FBGN0000139, FBGN0035558, FBGN0033753, FBGN0259113, FBGN0027535, FBGN0034065, FBGN0019644, FBGN0037001, FBGN0015509, FBGN0004227, FBGN0004795, FBGN0015925, FBGN0038934, FBGN0086613, FBGN0030306, FBGN0039626, FBGN0003900, FBGN0027524, FBGN0001169, FBGN0015240, FBGN0000258, FBGN0027592, FBGN0033304, FBGN0036335, FBGN00046…	95	1903	3836	1.06093	1	0.997884	99.5043
GOTERM_CC_ALL	GO:0043227~membrane-bounded organelle	50	31.25	0.352067	FBGN0000179, FBGN0026616, FBGN0028382, FBGN0030990, FBGN0032511, FBGN0031651, FBGN0000139, FBGN0035558, FBGN0033753, FBGN0259113, FBGN0027535, FBGN0034065, FBGN0019644, FBGN0037001, FBGN0015509, FBGN0004227, FBGN0004795, FBGN0015925, FBGN0038934, FBGN0086613, FBGN0030306, FBGN0039626, FBGN0003900, FBGN0027524, FBGN0001169, FBGN0015240, FBGN0000258, FBGN0027592, FBGN0033304, FBGN0036335, FBGN00046…	95	1905	3836	1.05981	1	0.995529	99.539
GOTERM_CC_ALL	GO:0044444~cytoplasmic part	32	20	0.391446	FBGN0031980, FBGN0000258, FBGN0026616, FBGN0032511, FBGN0031651, FBGN0033304, FBGN0036335, FBGN0000557, FBGN0040697, FBGN0053100, FBGN0035558, FBGN0016797, FBGN0051414, FBGN0000556, FBGN0039341, FBGN0033753, FBGN0027535, FBGN0037892, FBGN0035252, FBGN0001624, FBGN0026259, FBGN0010434, FBGN0035088, FBGN0037001, FBGN0019644, FBGN0036916, FBGN0039183, FBGN0010591, FBGN0033902, FBGN0037327, FBGN00303…	95	1197	3836	1.07947	1	0.99038	99.7881
GOTERM_CC_ALL	GO:0043229~intracellular organelle	56	35	0.421821	FBGN0000179, FBGN0026616, FBGN0028382, FBGN0030990, FBGN0032511, FBGN0031651, FBGN0000139, FBGN0035558, FBGN0033753, FBGN0259113, FBGN0027535, FBGN0001624, FBGN0034065, FBGN0010434, FBGN0019644, FBGN0037001, FBGN0015509, FBGN0004227, FBGN0003268, FBGN0004795, FBGN0015925, FBGN0038934, FBGN0086613, FBGN0032391, FBGN0030306, FBGN0039626, FBGN0003900, FBGN0027524, FBGN0001169, FBGN0015240, FBGN00319…	95	2185	3836	1.03488	1	0.988373	99.8877
GOTERM_CC_ALL	GO:0043226~organelle	56	35	0.429939	FBGN0000179, FBGN0026616, FBGN0028382, FBGN0030990, FBGN0032511, FBGN0031651, FBGN0000139, FBGN0035558, FBGN0033753, FBGN0259113, FBGN0027535, FBGN0001624, FBGN0034065, FBGN0010434, FBGN0019644, FBGN0037001, FBGN0015509, FBGN0004227, FBGN0003268, FBGN0004795, FBGN0015925, FBGN0038934, FBGN0086613, FBGN0032391, FBGN0030306, FBGN0039626, FBGN0003900, FBGN0027524, FBGN0001169, FBGN0015240, FBGN00319…	95	2189	3836	1.03299	1	0.987462	99.9057
GOTERM_CC_ALL	GO:0005623~cell	92	57.5	0.516122	FBGN0000179, FBGN0039634, FBGN0028382, FBGN0026616, FBGN0028563, FBGN0032511, FBGN0030990, FBGN0037312, FBGN0031651, FBGN0000139, FBGN0000557, FBGN0035558, FBGN0053100, FBGN0032600, FBGN0027091, FBGN0000556, FBGN0039341, FBGN0033753, FBGN0259113, FBGN0027535, FBGN0004456, FBGN0051739, FBGN0035252, FBGN0001624, FBGN0039594, FBGN0040076, FBGN0034065, FBGN0010434, FBGN0000384, FBGN0019644, FBGN00370…	95	3690	3836	1.00674	1	0.979318	99.9876
GOTERM_CC_ALL	GO:0044464~cell part	92	57.5	0.516122	FBGN0000179, FBGN0039634, FBGN0028382, FBGN0026616, FBGN0028563, FBGN0032511, FBGN0030990, FBGN0037312, FBGN0031651, FBGN0000139, FBGN0000557, FBGN0035558, FBGN0053100, FBGN0032600, FBGN0027091, FBGN0000556, FBGN0039341, FBGN0033753, FBGN0259113, FBGN0027535, FBGN0004456, FBGN0051739, FBGN0035252, FBGN0001624, FBGN0039594, FBGN0040076, FBGN0034065, FBGN0010434, FBGN0000384, FBGN0019644, FBGN00370…	95	3690	3836	1.00674	1	0.979318	99.9876
Annotation Cluster 9	Enrichment Score: 0.38848369542258804
Category	Term	Count	%	PValue	Genes	List Total	Pop Hits	Pop Total	Fold Enrichment	Bonferroni	Benjamini	FDR
GOTERM_BP_ALL	GO:0006397~mRNA processing	7	4.375	0.10085	FBGN0004227, FBGN0038934, FBGN0034065, FBGN0039626, FBGN0039183, FBGN0002962, FBGN0025571	112	132	4566	2.16193	1	0.99629	80.9068
GOTERM_BP_ALL	GO:0006396~RNA processing	8	5	0.333694	FBGN0004227, FBGN0038934, FBGN0034065, FBGN0039626, FBGN0036916, FBGN0039183, FBGN0002962, FBGN0025571	112	232	4566	1.40579	1	0.999484	99.8207
GOTERM_CC_ALL	GO:0005681~spliceosome	3	1.875	0.383554	FBGN0004227, FBGN0039626, FBGN0025571	95	54	3836	2.24327	1	0.991447	99.7514
GOTERM_CC_ALL	GO:0030529~ribonucleoprotein complex	8	5	0.496299	FBGN0004227, FBGN0031980, FBGN0040697, FBGN0039626, FBGN0031651, FBGN0036335, FBGN0037892, FBGN0025571	95	270	3836	1.19641	1	0.979474	99.9797
GOTERM_BP_ALL	GO:0000377~RNA splicing, via transesterification reactions with bulged adenosine as nucleophile	3	1.875	0.563399	FBGN0004227, FBGN0039626, FBGN0025571	112	77	4566	1.58836	1	0.999201	99.9998
GOTERM_BP_ALL	GO:0000398~nuclear mRNA splicing, via spliceosome	3	1.875	0.563399	FBGN0004227, FBGN0039626, FBGN0025571	112	77	4566	1.58836	1	0.999201	99.9998
GOTERM_BP_ALL	GO:0000375~RNA splicing, via transesterification reactions	3	1.875	0.570474	FBGN0004227, FBGN0039626, FBGN0025571	112	78	4566	1.56799	1	0.999149	99.9998
GOTERM_BP_ALL	GO:0008380~RNA splicing	3	1.875	0.67246	FBGN0004227, FBGN0039626, FBGN0025571	112	94	4566	1.3011	1	0.999616	100
Annotation Cluster 10	Enrichment Score: 0.385413239101115
Category	Term	Count	%	PValue	Genes	List Total	Pop Hits	Pop Total	Fold Enrichment	Bonferroni	Benjamini	FDR
GOTERM_MF_ALL	GO:0008135~translation factor activity, nucleic acid binding	5	3.125	0.0559857	FBGN0033902, FBGN0000557, FBGN0053100, FBGN0026259, FBGN0000556	138	59	5583	3.42852	1	0.900913	54.0601
GOTERM_MF_ALL	GO:0005525~GTP binding	5	3.125	0.373757	FBGN0000557, FBGN0026259, FBGN0000384, FBGN0000556, FBGN0034243	138	126	5583	1.60542	1	0.999218	99.8198
GOTERM_MF_ALL	GO:0032561~guanyl ribonucleotide binding	5	3.125	0.384996	FBGN0000557, FBGN0026259, FBGN0000384, FBGN0000556, FBGN0034243	138	128	5583	1.58033	1	0.998869	99.8589
GOTERM_MF_ALL	GO:0003924~GTPase activity	4	2.5	0.387355	FBGN0000557, FBGN0026259, FBGN0000384, FBGN0000556	138	91	5583	1.77831	1	0.998575	99.866
GOTERM_MF_ALL	GO:0019001~guanyl nucleotide binding	5	3.125	0.390608	FBGN0000557, FBGN0026259, FBGN0000384, FBGN0000556, FBGN0034243	138	129	5583	1.56808	1	0.99827	99.8753
GOTERM_MF_ALL	GO:0017111~nucleoside-triphosphatase activity	9	5.625	0.71085	FBGN0000557, FBGN0039594, FBGN0086613, FBGN0026259, FBGN0000384, FBGN0000556, FBGN0019644, FBGN0002905, FBGN0031515	138	375	5583	0.970957	1	0.999705	100
GOTERM_MF_ALL	GO:0016462~pyrophosphatase activity	9	5.625	0.730203	FBGN0000557, FBGN0039594, FBGN0086613, FBGN0026259, FBGN0000384, FBGN0000556, FBGN0019644, FBGN0002905, FBGN0031515	138	382	5583	0.953164	1	0.999522	100
GOTERM_MF_ALL	GO:0016817~hydrolase activity, acting on acid anhydrides	9	5.625	0.732896	FBGN0000557, FBGN0039594, FBGN0086613, FBGN0026259, FBGN0000384, FBGN0000556, FBGN0019644, FBGN0002905, FBGN0031515	138	383	5583	0.950675	1	0.999483	100
GOTERM_MF_ALL	GO:0016818~hydrolase activity, acting on acid anhydrides, in phosphorus-containing anhydrides	9	5.625	0.732896	FBGN0000557, FBGN0039594, FBGN0086613, FBGN0026259, FBGN0000384, FBGN0000556, FBGN0019644, FBGN0002905, FBGN0031515	138	383	5583	0.950675	1	0.999483	100
Annotation Cluster 11	Enrichment Score: 0.3628798109162513
Category	Term	Count	%	PValue	Genes	List Total	Pop Hits	Pop Total	Fold Enrichment	Bonferroni	Benjamini	FDR
GOTERM_BP_ALL	GO:0000122~negative regulation of transcription from RNA polymerase II promoter	3	1.875	0.290221	FBGN0004795, FBGN0028926, FBGN0010416	112	44	4566	2.77963	1	0.999437	99.5202
GOTERM_BP_ALL	GO:0010558~negative regulation of macromolecule biosynthetic process	5	3.125	0.344814	FBGN0037327, FBGN0004795, FBGN0028926, FBGN0002962, FBGN0010416	112	122	4566	1.67081	1	0.999558	99.8621
GOTERM_BP_ALL	GO:0031327~negative regulation of cellular biosynthetic process	5	3.125	0.355991	FBGN0037327, FBGN0004795, FBGN0028926, FBGN0002962, FBGN0010416	112	124	4566	1.64387	1	0.999486	99.8945
GOTERM_BP_ALL	GO:0009890~negative regulation of biosynthetic process	5	3.125	0.355991	FBGN0037327, FBGN0004795, FBGN0028926, FBGN0002962, FBGN0010416	112	124	4566	1.64387	1	0.999486	99.8945
GOTERM_BP_ALL	GO:0045892~negative regulation of transcription, DNA-dependent	4	2.5	0.375092	FBGN0004795, FBGN0028926, FBGN0002962, FBGN0010416	112	90	4566	1.8119	1	0.999455	99.934
GOTERM_BP_ALL	GO:0051253~negative regulation of RNA metabolic process	4	2.5	0.401672	FBGN0004795, FBGN0028926, FBGN0002962, FBGN0010416	112	94	4566	1.7348	1	0.99924	99.9665
GOTERM_BP_ALL	GO:0010605~negative regulation of macromolecule metabolic process	6	3.75	0.417308	FBGN0037327, FBGN0052743, FBGN0004795, FBGN0028926, FBGN0002962, FBGN0010416	112	174	4566	1.40579	1	0.999264	99.9778
GOTERM_BP_ALL	GO:0006357~regulation of transcription from RNA polymerase II promoter	5	3.125	0.4393	FBGN0004795, FBGN0027592, FBGN0003900, FBGN0028926, FBGN0010416	112	139	4566	1.46647	1	0.998901	99.9878
GOTERM_BP_ALL	GO:0048523~negative regulation of cellular process	10	6.25	0.449732	FBGN0003268, FBGN0004643, FBGN0037327, FBGN0004795, FBGN0001624, FBGN0041184, FBGN0028926, FBGN0002962, FBGN0010416, FBGN0001169	112	341	4566	1.19554	1	0.99864	99.9909
GOTERM_BP_ALL	GO:0010629~negative regulation of gene expression	5	3.125	0.461095	FBGN0052743, FBGN0004795, FBGN0028926, FBGN0002962, FBGN0010416	112	143	4566	1.42545	1	0.998622	99.9934
GOTERM_BP_ALL	GO:0048519~negative regulation of biological process	11	6.875	0.472419	FBGN0003268, FBGN0004643, FBGN0037327, FBGN0052743, FBGN0004795, FBGN0001624, FBGN0041184, FBGN0028926, FBGN0002962, FBGN0010416, FBGN0001169	112	388	4566	1.15579	1	0.99861	99.9953
GOTERM_BP_ALL	GO:0016481~negative regulation of transcription	4	2.5	0.4729	FBGN0004795, FBGN0028926, FBGN0002962, FBGN0010416	112	105	4566	1.55306	1	0.998516	99.9953
GOTERM_BP_ALL	GO:0009892~negative regulation of metabolic process	6	3.75	0.4752	FBGN0037327, FBGN0052743, FBGN0004795, FBGN0028926, FBGN0002962, FBGN0010416	112	186	4566	1.31509	1	0.998472	99.9956
GOTERM_BP_ALL	GO:0031324~negative regulation of cellular metabolic process	5	3.125	0.498524	FBGN0037327, FBGN0004795, FBGN0028926, FBGN0002962, FBGN0010416	112	150	4566	1.35893	1	0.9986	99.9979
GOTERM_BP_ALL	GO:0051172~negative regulation of nitrogen compound metabolic process	4	2.5	0.53423	FBGN0004795, FBGN0028926, FBGN0002962, FBGN0010416	112	115	4566	1.41801	1	0.998928	99.9993
GOTERM_BP_ALL	GO:0045934~negative regulation of nucleobase, nucleoside, nucleotide and nucleic acid metabolic process	4	2.5	0.53423	FBGN0004795, FBGN0028926, FBGN0002962, FBGN0010416	112	115	4566	1.41801	1	0.998928	99.9993
GOTERM_BP_ALL	GO:0010608~posttranscriptional regulation of gene expression	3	1.875	0.617684	FBGN0037327, FBGN0052743, FBGN0002962	112	85	4566	1.43887	1	0.999277	100
Annotation Cluster 12	Enrichment Score: 0.3384478689648509
Category	Term	Count	%	PValue	Genes	List Total	Pop Hits	Pop Total	Fold Enrichment	Bonferroni	Benjamini	FDR
GOTERM_BP_ALL	GO:0003002~regionalization	12	7.5	0.0689471	FBGN0000179, FBGN0004795, FBGN0003450, FBGN0015925, FBGN0034072, FBGN0010434, FBGN0027535, FBGN0003900, FBGN0000139, FBGN0004456, FBGN0002962, FBGN0001169	112	275	4566	1.77896	1	0.989611	67.1348
GOTERM_BP_ALL	GO:0007389~pattern specification process	12	7.5	0.104904	FBGN0000179, FBGN0004795, FBGN0003450, FBGN0015925, FBGN0034072, FBGN0010434, FBGN0027535, FBGN0003900, FBGN0000139, FBGN0004456, FBGN0002962, FBGN0001169	112	297	4566	1.64719	1	0.994595	82.2045
GOTERM_BP_ALL	GO:0009887~organ morphogenesis	14	8.75	0.253438	FBGN0000179, FBGN0001624, FBGN0010434, FBGN0000384, FBGN0000139, FBGN0034181, FBGN0016797, FBGN0034072, FBGN0041184, FBGN0015544, FBGN0010350, FBGN0003900, FBGN0004456, FBGN0001169	112	434	4566	1.31509	1	0.999432	98.946
GOTERM_BP_ALL	GO:0007560~imaginal disc morphogenesis	8	5	0.255838	FBGN0000179, FBGN0001624, FBGN0034072, FBGN0010434, FBGN0041184, FBGN0015544, FBGN0000139, FBGN0004456	112	212	4566	1.53841	1	0.999213	98.9976
GOTERM_BP_ALL	GO:0048563~post-embryonic organ morphogenesis	8	5	0.255838	FBGN0000179, FBGN0001624, FBGN0034072, FBGN0010434, FBGN0041184, FBGN0015544, FBGN0000139, FBGN0004456	112	212	4566	1.53841	1	0.999213	98.9976
GOTERM_BP_ALL	GO:0048569~post-embryonic organ development	8	5	0.294149	FBGN0000179, FBGN0001624, FBGN0034072, FBGN0010434, FBGN0041184, FBGN0015544, FBGN0000139, FBGN0004456	112	222	4566	1.46911	1	0.999403	99.5599
GOTERM_BP_ALL	GO:0007476~imaginal disc-derived wing morphogenesis	6	3.75	0.353719	FBGN0000179, FBGN0034072, FBGN0010434, FBGN0041184, FBGN0000139, FBGN0004456	112	161	4566	1.5193	1	0.999596	99.8886
GOTERM_BP_ALL	GO:0007472~wing disc morphogenesis	6	3.75	0.363501	FBGN0000179, FBGN0034072, FBGN0010434, FBGN0041184, FBGN0000139, FBGN0004456	112	163	4566	1.50066	1	0.99944	99.9121
GOTERM_BP_ALL	GO:0035220~wing disc development	7	4.375	0.385333	FBGN0000179, FBGN0034072, FBGN0010434, FBGN0041184, FBGN0000139, FBGN0004456, FBGN0001169	112	206	4566	1.38532	1	0.999452	99.949
GOTERM_BP_ALL	GO:0035120~post-embryonic appendage morphogenesis	6	3.75	0.397772	FBGN0000179, FBGN0034072, FBGN0010434, FBGN0041184, FBGN0000139, FBGN0004456	112	170	4566	1.43887	1	0.999257	99.9629
GOTERM_BP_ALL	GO:0007444~imaginal disc development	9	5.625	0.420255	FBGN0000179, FBGN0001624, FBGN0034072, FBGN0010434, FBGN0041184, FBGN0015544, FBGN0000139, FBGN0004456, FBGN0001169	112	293	4566	1.25225	1	0.999235	99.9795
GOTERM_BP_ALL	GO:0035114~imaginal disc-derived appendage morphogenesis	6	3.75	0.422179	FBGN0000179, FBGN0034072, FBGN0010434, FBGN0041184, FBGN0000139, FBGN0004456	112	175	4566	1.39776	1	0.9991	99.9805
GOTERM_BP_ALL	GO:0048707~instar larval or pupal morphogenesis	8	5	0.422752	FBGN0000179, FBGN0001624, FBGN0034072, FBGN0010434, FBGN0041184, FBGN0015544, FBGN0000139, FBGN0004456	112	254	4566	1.28403	1	0.999019	99.9808
GOTERM_BP_ALL	GO:0035107~appendage morphogenesis	6	3.75	0.431902	FBGN0000179, FBGN0034072, FBGN0010434, FBGN0041184, FBGN0000139, FBGN0004456	112	177	4566	1.38196	1	0.999025	99.985
GOTERM_BP_ALL	GO:0048737~imaginal disc-derived appendage development	6	3.75	0.436752	FBGN0000179, FBGN0034072, FBGN0010434, FBGN0041184, FBGN0000139, FBGN0004456	112	178	4566	1.3742	1	0.998941	99.9869
GOTERM_BP_ALL	GO:0009790~embryonic development	10	6.25	0.442616	FBGN0004795, FBGN0015925, FBGN0001624, FBGN0028789, FBGN0034072, FBGN0010434, FBGN0000384, FBGN0027535, FBGN0003900, FBGN0002962	112	339	4566	1.20259	1	0.998777	99.9889
GOTERM_BP_ALL	GO:0009886~post-embryonic morphogenesis	8	5	0.443017	FBGN0000179, FBGN0001624, FBGN0034072, FBGN0010434, FBGN0041184, FBGN0015544, FBGN0000139, FBGN0004456	112	259	4566	1.25924	1	0.99868	99.989
GOTERM_BP_ALL	GO:0048736~appendage development	6	3.75	0.446426	FBGN0000179, FBGN0034072, FBGN0010434, FBGN0041184, FBGN0000139, FBGN0004456	112	180	4566	1.35893	1	0.998661	99.99
GOTERM_BP_ALL	GO:0002165~instar larval or pupal development	9	5.625	0.469309	FBGN0000179, FBGN0015925, FBGN0001624, FBGN0034072, FBGN0010434, FBGN0041184, FBGN0015544, FBGN0000139, FBGN0004456	112	306	4566	1.19905	1	0.998733	99.9948
GOTERM_BP_ALL	GO:0007552~metamorphosis	8	5	0.471207	FBGN0000179, FBGN0001624, FBGN0034072, FBGN0010434, FBGN0041184, FBGN0015544, FBGN0000139, FBGN0004456	112	266	4566	1.2261	1	0.998681	99.9951
GOTERM_BP_ALL	GO:0009791~post-embryonic development	9	5.625	0.513861	FBGN0000179, FBGN0015925, FBGN0001624, FBGN0034072, FBGN0010434, FBGN0041184, FBGN0015544, FBGN0000139, FBGN0004456	112	318	4566	1.15381	1	0.998712	99.9987
GOTERM_BP_ALL	GO:0048513~organ development	18	11.25	0.581338	FBGN0000179, FBGN0000258, FBGN0001624, FBGN0010434, FBGN0000384, FBGN0000139, FBGN0034181, FBGN0004795, FBGN0016797, FBGN0028789, FBGN0034072, FBGN0041184, FBGN0015544, FBGN0003900, FBGN0010350, FBGN0026375, FBGN0004456, FBGN0001169	112	715	4566	1.02632	1	0.999049	99.9999
GOTERM_BP_ALL	GO:0030154~cell differentiation	16	10	0.689343	FBGN0051232, FBGN0000258, FBGN0001624, FBGN0020294, FBGN0010434, FBGN0004795, FBGN0015925, FBGN0016797, FBGN0003450, FBGN0028789, FBGN0034072, FBGN0003900, FBGN0026375, FBGN0004456, FBGN0001169, FBGN0002962	112	675	4566	0.966349	1	0.99968	100
GOTERM_BP_ALL	GO:0000902~cell morphogenesis	8	5	0.716599	FBGN0004795, FBGN0016797, FBGN0001624, FBGN0034072, FBGN0020294, FBGN0010434, FBGN0004456, FBGN0002962	112	335	4566	0.973561	1	0.999735	100
GOTERM_BP_ALL	GO:0048731~system development	20	12.5	0.766498	FBGN0000179, FBGN0000258, FBGN0001624, FBGN0020294, FBGN0010434, FBGN0000384, FBGN0000139, FBGN0034181, FBGN0004795, FBGN0016797, FBGN0028789, FBGN0034072, FBGN0041184, FBGN0015544, FBGN0003900, FBGN0010350, FBGN0026375, FBGN0004456, FBGN0001169, FBGN0002962	112	886	4566	0.920268	1	0.99982	100
GOTERM_BP_ALL	GO:0048468~cell development	11	6.875	0.791527	FBGN0051232, FBGN0004795, FBGN0003450, FBGN0015925, FBGN0016797, FBGN0034072, FBGN0020294, FBGN0010434, FBGN0003900, FBGN0004456, FBGN0002962	112	501	4566	0.895103	1	0.999869	100
GOTERM_BP_ALL	GO:0048869~cellular developmental process	16	10	0.805711	FBGN0051232, FBGN0000258, FBGN0001624, FBGN0020294, FBGN0010434, FBGN0004795, FBGN0015925, FBGN0016797, FBGN0003450, FBGN0028789, FBGN0034072, FBGN0003900, FBGN0026375, FBGN0004456, FBGN0001169, FBGN0002962	112	733	4566	0.889885	1	0.999854	100
GOTERM_BP_ALL	GO:0009653~anatomical structure morphogenesis	17	10.625	0.80847	FBGN0000179, FBGN0001624, FBGN0020294, FBGN0010434, FBGN0000384, FBGN0000139, FBGN0034181, FBGN0004795, FBGN0016797, FBGN0034072, FBGN0041184, FBGN0015544, FBGN0003900, FBGN0010350, FBGN0004456, FBGN0001169, FBGN0002962	112	779	4566	0.889671	1	0.99985	100
GOTERM_BP_ALL	GO:0032989~cellular component morphogenesis	8	5	0.826958	FBGN0004795, FBGN0016797, FBGN0001624, FBGN0034072, FBGN0020294, FBGN0010434, FBGN0004456, FBGN0002962	112	379	4566	0.860535	1	0.999879	100
GOTERM_BP_ALL	GO:0007275~multicellular organismal development	25	15.625	0.874827	FBGN0000179, FBGN0000258, FBGN0000139, FBGN0016797, FBGN0003450, FBGN0028789, FBGN0034072, FBGN0000556, FBGN0041184, FBGN0027535, FBGN0026375, FBGN0004456, FBGN0001624, FBGN0020294, FBGN0010434, FBGN0000384, FBGN0010591, FBGN0034181, FBGN0004795, FBGN0015925, FBGN0015544, FBGN0010350, FBGN0003900, FBGN0001169, FBGN0002962	112	1181	4566	0.862994	1	0.999924	100
GOTERM_BP_ALL	GO:0048856~anatomical structure development	20	12.5	0.934019	FBGN0000179, FBGN0000258, FBGN0001624, FBGN0020294, FBGN0010434, FBGN0000384, FBGN0000139, FBGN0034181, FBGN0004795, FBGN0016797, FBGN0028789, FBGN0034072, FBGN0041184, FBGN0015544, FBGN0003900, FBGN0010350, FBGN0026375, FBGN0004456, FBGN0001169, FBGN0002962	112	1025	4566	0.79547	1	0.999988	100
GOTERM_BP_ALL	GO:0032502~developmental process	26	16.25	0.935018	FBGN0000179, FBGN0000258, FBGN0000139, FBGN0016797, FBGN0003450, FBGN0028789, FBGN0034072, FBGN0000556, FBGN0041184, FBGN0027535, FBGN0026375, FBGN0004456, FBGN0051232, FBGN0001624, FBGN0020294, FBGN0010434, FBGN0000384, FBGN0010591, FBGN0034181, FBGN0004795, FBGN0015925, FBGN0015544, FBGN0003900, FBGN0010350, FBGN0002962, FBGN0001169	112	1296	4566	0.817874	1	0.999988	100
GOTERM_BP_ALL	GO:0032501~multicellular organismal process	28	17.5	0.965911	FBGN0000179, FBGN0000258, FBGN0000139, FBGN0016797, FBGN0003450, FBGN0028789, FBGN0034072, FBGN0000556, FBGN0041184, FBGN0027535, FBGN0026375, FBGN0004456, FBGN0051232, FBGN0001624, FBGN0020294, FBGN0010434, FBGN0000384, FBGN0010591, FBGN0034181, FBGN0004227, FBGN0004795, FBGN0015925, FBGN0038934, FBGN0015544, FBGN0003900, FBGN0010350, FBGN0002962, FBGN0001169	112	1447	4566	0.788874	1	0.999998	100
Annotation Cluster 13	Enrichment Score: 0.32773987758064477
Category	Term	Count	%	PValue	Genes	List Total	Pop Hits	Pop Total	Fold Enrichment	Bonferroni	Benjamini	FDR
GOTERM_MF_ALL	GO:0005198~structural molecule activity	9	5.625	0.242407	FBGN0031980, FBGN0040697, FBGN0001624, FBGN0034072, FBGN0010434, FBGN0033603, FBGN0031651, FBGN0036335, FBGN0037892	138	242	5583	1.50458	1	0.999404	97.6434
GOTERM_CC_ALL	GO:0000315~organellar large ribosomal subunit	3	1.875	0.265927	FBGN0031651, FBGN0036335, FBGN0037892	95	41	3836	2.95456	1	0.999935	97.8337
GOTERM_CC_ALL	GO:0005762~mitochondrial large ribosomal subunit	3	1.875	0.265927	FBGN0031651, FBGN0036335, FBGN0037892	95	41	3836	2.95456	1	0.999935	97.8337
GOTERM_CC_ALL	GO:0015934~large ribosomal subunit	4	2.5	0.325827	FBGN0031980, FBGN0031651, FBGN0036335, FBGN0037892	95	82	3836	1.9697	1	0.998772	99.2458
GOTERM_MF_ALL	GO:0003735~structural constituent of ribosome	5	3.125	0.418551	FBGN0031980, FBGN0040697, FBGN0031651, FBGN0036335, FBGN0037892	138	134	5583	1.50957	1	0.998414	99.9338
GOTERM_CC_ALL	GO:0005840~ribosome	5	3.125	0.445636	FBGN0031980, FBGN0040697, FBGN0031651, FBGN0036335, FBGN0037892	95	139	3836	1.45248	1	0.985635	99.9333
GOTERM_CC_ALL	GO:0000313~organellar ribosome	3	1.875	0.45211	FBGN0031651, FBGN0036335, FBGN0037892	95	62	3836	1.95382	1	0.982018	99.9423
GOTERM_CC_ALL	GO:0005761~mitochondrial ribosome	3	1.875	0.45211	FBGN0031651, FBGN0036335, FBGN0037892	95	62	3836	1.95382	1	0.982018	99.9423
GOTERM_CC_ALL	GO:0030529~ribonucleoprotein complex	8	5	0.496299	FBGN0004227, FBGN0031980, FBGN0040697, FBGN0039626, FBGN0031651, FBGN0036335, FBGN0037892, FBGN0025571	95	270	3836	1.19641	1	0.979474	99.9797
GOTERM_CC_ALL	GO:0033279~ribosomal subunit	4	2.5	0.60299	FBGN0031980, FBGN0031651, FBGN0036335, FBGN0037892	95	126	3836	1.28187	1	0.986683	99.9989
GOTERM_CC_ALL	GO:0044429~mitochondrial part	7	4.375	0.726132	FBGN0033753, FBGN0037001, FBGN0019644, FBGN0032511, FBGN0031651, FBGN0036335, FBGN0037892	95	290	3836	0.974664	1	0.995401	100
GOTERM_CC_ALL	GO:0031980~mitochondrial lumen	3	1.875	0.815012	FBGN0031651, FBGN0036335, FBGN0037892	95	124	3836	0.97691	1	0.997685	100
GOTERM_CC_ALL	GO:0005759~mitochondrial matrix	3	1.875	0.815012	FBGN0031651, FBGN0036335, FBGN0037892	95	124	3836	0.97691	1	0.997685	100
GOTERM_CC_ALL	GO:0005739~mitochondrion	8	5	0.839407	FBGN0033753, FBGN0035088, FBGN0037001, FBGN0019644, FBGN0032511, FBGN0031651, FBGN0036335, FBGN0037892	95	381	3836	0.847852	1	0.998424	100
Annotation Cluster 14	Enrichment Score: 0.3200090049224889
Category	Term	Count	%	PValue	Genes	List Total	Pop Hits	Pop Total	Fold Enrichment	Bonferroni	Benjamini	FDR
GOTERM_MF_ALL	GO:0016564~transcription repressor activity	4	2.5	0.259254	FBGN0004795, FBGN0003900, FBGN0028926, FBGN0001169	138	72	5583	2.24758	1	0.998973	98.2605
GOTERM_BP_ALL	GO:0045941~positive regulation of transcription	4	2.5	0.361718	FBGN0004795, FBGN0003900, FBGN0028926, FBGN0000139	112	88	4566	1.85308	1	0.99949	99.9082
GOTERM_BP_ALL	GO:0010628~positive regulation of gene expression	4	2.5	0.36841	FBGN0004795, FBGN0003900, FBGN0028926, FBGN0000139	112	89	4566	1.83226	1	0.999434	99.9221
GOTERM_BP_ALL	GO:0051173~positive regulation of nitrogen compound metabolic process	4	2.5	0.388414	FBGN0004795, FBGN0003900, FBGN0028926, FBGN0000139	112	92	4566	1.77252	1	0.999347	99.9528
GOTERM_BP_ALL	GO:0045935~positive regulation of nucleobase, nucleoside, nucleotide and nucleic acid metabolic process	4	2.5	0.388414	FBGN0004795, FBGN0003900, FBGN0028926, FBGN0000139	112	92	4566	1.77252	1	0.999347	99.9528
GOTERM_BP_ALL	GO:0010557~positive regulation of macromolecule biosynthetic process	4	2.5	0.421408	FBGN0004795, FBGN0003900, FBGN0028926, FBGN0000139	112	97	4566	1.68115	1	0.999173	99.9801
GOTERM_BP_ALL	GO:0006357~regulation of transcription from RNA polymerase II promoter	5	3.125	0.4393	FBGN0004795, FBGN0027592, FBGN0003900, FBGN0028926, FBGN0010416	112	139	4566	1.46647	1	0.998901	99.9878
GOTERM_BP_ALL	GO:0010604~positive regulation of macromolecule metabolic process	4	2.5	0.491691	FBGN0004795, FBGN0003900, FBGN0028926, FBGN0000139	112	108	4566	1.50992	1	0.998616	99.9974
GOTERM_BP_ALL	GO:0045893~positive regulation of transcription, DNA-dependent	3	1.875	0.496103	FBGN0003900, FBGN0028926, FBGN0000139	112	68	4566	1.79858	1	0.998634	99.9977
GOTERM_BP_ALL	GO:0051254~positive regulation of RNA metabolic process	3	1.875	0.511611	FBGN0003900, FBGN0028926, FBGN0000139	112	70	4566	1.74719	1	0.998746	99.9986
GOTERM_BP_ALL	GO:0031328~positive regulation of cellular biosynthetic process	4	2.5	0.522274	FBGN0004795, FBGN0003900, FBGN0028926, FBGN0000139	112	113	4566	1.44311	1	0.998825	99.999
GOTERM_BP_ALL	GO:0009891~positive regulation of biosynthetic process	4	2.5	0.522274	FBGN0004795, FBGN0003900, FBGN0028926, FBGN0000139	112	113	4566	1.44311	1	0.998825	99.999
GOTERM_MF_ALL	GO:0016563~transcription activator activity	3	1.875	0.553763	FBGN0004795, FBGN0003900, FBGN0028926	138	75	5583	1.61826	1	0.99925	99.9981
GOTERM_BP_ALL	GO:0031325~positive regulation of cellular metabolic process	4	2.5	0.56908	FBGN0004795, FBGN0003900, FBGN0028926, FBGN0000139	112	121	4566	1.3477	1	0.999181	99.9998
GOTERM_BP_ALL	GO:0009893~positive regulation of metabolic process	4	2.5	0.580342	FBGN0004795, FBGN0003900, FBGN0028926, FBGN0000139	112	123	4566	1.32578	1	0.999089	99.9999
GOTERM_BP_ALL	GO:0048518~positive regulation of biological process	6	3.75	0.742529	FBGN0004795, FBGN0003900, FBGN0086779, FBGN0010315, FBGN0028926, FBGN0000139	112	252	4566	0.970663	1	0.999795	100
GOTERM_BP_ALL	GO:0048522~positive regulation of cellular process	5	3.125	0.813711	FBGN0004795, FBGN0003900, FBGN0010315, FBGN0028926, FBGN0000139	112	228	4566	0.894032	1	0.999856	100
Annotation Cluster 15	Enrichment Score: 0.31402007866942633
Category	Term	Count	%	PValue	Genes	List Total	Pop Hits	Pop Total	Fold Enrichment	Bonferroni	Benjamini	FDR
GOTERM_BP_ALL	GO:0032787~monocarboxylic acid metabolic process	3	1.875	0.439491	FBGN0004654, FBGN0039755, FBGN0027348	112	61	4566	2.00498	1	0.998804	99.9879
GOTERM_BP_ALL	GO:0019752~carboxylic acid metabolic process	6	3.75	0.479953	FBGN0051739, FBGN0027091, FBGN0004654, FBGN0039755, FBGN0010591, FBGN0027348	112	187	4566	1.30806	1	0.9985	99.9962
GOTERM_BP_ALL	GO:0006082~organic acid metabolic process	6	3.75	0.479953	FBGN0051739, FBGN0027091, FBGN0004654, FBGN0039755, FBGN0010591, FBGN0027348	112	187	4566	1.30806	1	0.9985	99.9962
GOTERM_BP_ALL	GO:0043436~oxoacid metabolic process	6	3.75	0.479953	FBGN0051739, FBGN0027091, FBGN0004654, FBGN0039755, FBGN0010591, FBGN0027348	112	187	4566	1.30806	1	0.9985	99.9962
GOTERM_BP_ALL	GO:0042180~cellular ketone metabolic process	6	3.75	0.553801	FBGN0051739, FBGN0027091, FBGN0004654, FBGN0039755, FBGN0010591, FBGN0027348	112	203	4566	1.20496	1	0.999159	99.9997
Annotation Cluster 16	Enrichment Score: 0.29749004477952745
Category	Term	Count	%	PValue	Genes	List Total	Pop Hits	Pop Total	Fold Enrichment	Bonferroni	Benjamini	FDR
GOTERM_BP_ALL	GO:0007309~oocyte axis specification	4	2.5	0.196742	FBGN0003450, FBGN0015925, FBGN0034072, FBGN0002962	112	63	4566	2.58844	1	0.998842	96.7039
GOTERM_BP_ALL	GO:0007308~oocyte construction	4	2.5	0.215708	FBGN0003450, FBGN0015925, FBGN0034072, FBGN0002962	112	66	4566	2.47078	1	0.999102	97.7283
GOTERM_BP_ALL	GO:0009952~anterior/posterior pattern formation	5	3.125	0.219684	FBGN0000179, FBGN0004795, FBGN0015925, FBGN0034072, FBGN0002962	112	99	4566	2.05898	1	0.99903	97.9011
GOTERM_BP_ALL	GO:0048599~oocyte development	4	2.5	0.235048	FBGN0003450, FBGN0015925, FBGN0034072, FBGN0002962	112	69	4566	2.36335	1	0.999302	98.4602
GOTERM_BP_ALL	GO:0048469~cell maturation	4	2.5	0.241564	FBGN0003450, FBGN0015925, FBGN0034072, FBGN0002962	112	70	4566	2.32959	1	0.99931	98.6523
GOTERM_BP_ALL	GO:0007314~oocyte anterior/posterior axis specification	3	1.875	0.253858	FBGN0015925, FBGN0034072, FBGN0002962	112	40	4566	3.05759	1	0.999311	98.9552
GOTERM_BP_ALL	GO:0008358~maternal determination of anterior/posterior axis, embryo	3	1.875	0.26295	FBGN0015925, FBGN0034072, FBGN0002962	112	41	4566	2.98301	1	0.999243	99.1368
GOTERM_BP_ALL	GO:0009994~oocyte differentiation	4	2.5	0.274553	FBGN0003450, FBGN0015925, FBGN0034072, FBGN0002962	112	75	4566	2.17429	1	0.999367	99.3258
GOTERM_BP_ALL	GO:0021700~developmental maturation	4	2.5	0.28789	FBGN0003450, FBGN0015925, FBGN0034072, FBGN0002962	112	77	4566	2.11781	1	0.999498	99.4951
GOTERM_BP_ALL	GO:0009798~axis specification	5	3.125	0.294804	FBGN0003450, FBGN0015925, FBGN0034072, FBGN0003900, FBGN0002962	112	113	4566	1.80389	1	0.999179	99.5663
GOTERM_BP_ALL	GO:0007281~germ cell development	5	3.125	0.389501	FBGN0051232, FBGN0003450, FBGN0015925, FBGN0034072, FBGN0002962	112	130	4566	1.56799	1	0.999283	99.9541
GOTERM_BP_ALL	GO:0009880~embryonic pattern specification	5	3.125	0.455671	FBGN0004795, FBGN0015925, FBGN0034072, FBGN0027535, FBGN0002962	112	142	4566	1.43549	1	0.998691	99.9923
GOTERM_BP_ALL	GO:0007351~tripartite regional subdivision	3	1.875	0.563399	FBGN0015925, FBGN0034072, FBGN0002962	112	77	4566	1.58836	1	0.999201	99.9998
GOTERM_BP_ALL	GO:0008595~determination of anterior/posterior axis, embryo	3	1.875	0.563399	FBGN0015925, FBGN0034072, FBGN0002962	112	77	4566	1.58836	1	0.999201	99.9998
GOTERM_BP_ALL	GO:0000578~embryonic axis specification	3	1.875	0.577466	FBGN0015925, FBGN0034072, FBGN0002962	112	79	4566	1.54815	1	0.999153	99.9999
GOTERM_BP_ALL	GO:0009948~anterior/posterior axis specification	3	1.875	0.591202	FBGN0015925, FBGN0034072, FBGN0002962	112	81	4566	1.50992	1	0.999162	99.9999
GOTERM_BP_ALL	GO:0007350~blastoderm segmentation	4	2.5	0.638933	FBGN0015925, FBGN0034072, FBGN0027535, FBGN0002962	112	134	4566	1.21695	1	0.999432	100
GOTERM_BP_ALL	GO:0035282~segmentation	4	2.5	0.704996	FBGN0015925, FBGN0034072, FBGN0027535, FBGN0002962	112	148	4566	1.10183	1	0.999712	100
GOTERM_BP_ALL	GO:0048468~cell development	11	6.875	0.791527	FBGN0051232, FBGN0004795, FBGN0003450, FBGN0015925, FBGN0016797, FBGN0034072, FBGN0020294, FBGN0010434, FBGN0003900, FBGN0004456, FBGN0002962	112	501	4566	0.895103	1	0.999869	100
GOTERM_BP_ALL	GO:0003006~reproductive developmental process	6	3.75	0.823135	FBGN0051232, FBGN0003450, FBGN0015925, FBGN0016797, FBGN0034072, FBGN0002962	112	281	4566	0.870488	1	0.999872	100
GOTERM_BP_ALL	GO:0048610~reproductive cellular process	5	3.125	0.899161	FBGN0051232, FBGN0003450, FBGN0015925, FBGN0034072, FBGN0002962	112	268	4566	0.760594	1	0.999963	100
GOTERM_BP_ALL	GO:0000003~reproduction	8	5	0.907379	FBGN0004227, FBGN0051232, FBGN0004795, FBGN0003450, FBGN0015925, FBGN0016797, FBGN0034072, FBGN0002962	112	428	4566	0.762016	1	0.999969	100
GOTERM_BP_ALL	GO:0022414~reproductive process	8	5	0.907379	FBGN0004227, FBGN0051232, FBGN0004795, FBGN0003450, FBGN0015925, FBGN0016797, FBGN0034072, FBGN0002962	112	428	4566	0.762016	1	0.999969	100
GOTERM_BP_ALL	GO:0032504~multicellular organism reproduction	7	4.375	0.925849	FBGN0004227, FBGN0051232, FBGN0004795, FBGN0003450, FBGN0015925, FBGN0034072, FBGN0002962	112	393	4566	0.726145	1	0.999984	100
GOTERM_BP_ALL	GO:0048609~reproductive process in a multicellular organism	7	4.375	0.925849	FBGN0004227, FBGN0051232, FBGN0004795, FBGN0003450, FBGN0015925, FBGN0034072, FBGN0002962	112	393	4566	0.726145	1	0.999984	100
GOTERM_BP_ALL	GO:0048477~oogenesis	5	3.125	0.933211	FBGN0004795, FBGN0003450, FBGN0015925, FBGN0034072, FBGN0002962	112	293	4566	0.695697	1	0.999988	100
GOTERM_BP_ALL	GO:0007292~female gamete generation	5	3.125	0.937586	FBGN0004795, FBGN0003450, FBGN0015925, FBGN0034072, FBGN0002962	112	297	4566	0.686328	1	0.999989	100
GOTERM_BP_ALL	GO:0007276~gamete generation	6	3.75	0.954364	FBGN0051232, FBGN0004795, FBGN0003450, FBGN0015925, FBGN0034072, FBGN0002962	112	371	4566	0.659318	1	0.999995	100
GOTERM_BP_ALL	GO:0019953~sexual reproduction	6	3.75	0.957976	FBGN0051232, FBGN0004795, FBGN0003450, FBGN0015925, FBGN0034072, FBGN0002962	112	376	4566	0.650551	1	0.999996	100
Annotation Cluster 17	Enrichment Score: 0.29115465888279224
Category	Term	Count	%	PValue	Genes	List Total	Pop Hits	Pop Total	Fold Enrichment	Bonferroni	Benjamini	FDR
GOTERM_CC_ALL	GO:0044428~nuclear part	15	9.375	0.349492	FBGN0034065, FBGN0027592, FBGN0015509, FBGN0036916, FBGN0028926, FBGN0039183, FBGN0004227, FBGN0038934, FBGN0086613, FBGN0039626, FBGN0259113, FBGN0010350, FBGN0034243, FBGN0010416, FBGN0025571	95	504	3836	1.20175	1	0.996797	99.5157
GOTERM_CC_ALL	GO:0032991~macromolecular complex	33	20.625	0.378302	FBGN0031980, FBGN0000258, FBGN0027592, FBGN0261119, FBGN0032511, FBGN0031651, FBGN0036335, FBGN0000557, FBGN0004643, FBGN0040697, FBGN0053100, FBGN0034072, FBGN0000556, FBGN0259113, FBGN0004456, FBGN0037892, FBGN0039594, FBGN0034065, FBGN0000384, FBGN0037001, FBGN0019644, FBGN0015509, FBGN0036916, FBGN0028926, FBGN0039183, FBGN0003268, FBGN0004227, FBGN0086613, FBGN0039626, FBGN0030306, FBGN00315…	95	1231	3836	1.08246	1	0.99283	99.7238
GOTERM_CC_ALL	GO:0043233~organelle lumen	12	7.5	0.419651	FBGN0037327, FBGN0038934, FBGN0034065, FBGN0027592, FBGN0039626, FBGN0031651, FBGN0036335, FBGN0039183, FBGN0028926, FBGN0037892, FBGN0010416, FBGN0034243	95	409	3836	1.18471	1	0.990197	99.8823
GOTERM_CC_ALL	GO:0070013~intracellular organelle lumen	12	7.5	0.419651	FBGN0037327, FBGN0038934, FBGN0034065, FBGN0027592, FBGN0039626, FBGN0031651, FBGN0036335, FBGN0039183, FBGN0028926, FBGN0037892, FBGN0010416, FBGN0034243	95	409	3836	1.18471	1	0.990197	99.8823
GOTERM_BP_ALL	GO:0006357~regulation of transcription from RNA polymerase II promoter	5	3.125	0.4393	FBGN0004795, FBGN0027592, FBGN0003900, FBGN0028926, FBGN0010416	112	139	4566	1.46647	1	0.998901	99.9878
GOTERM_CC_ALL	GO:0031974~membrane-enclosed lumen	12	7.5	0.445926	FBGN0037327, FBGN0038934, FBGN0034065, FBGN0027592, FBGN0039626, FBGN0031651, FBGN0036335, FBGN0039183, FBGN0028926, FBGN0037892, FBGN0010416, FBGN0034243	95	417	3836	1.16198	1	0.983252	99.9337
GOTERM_CC_ALL	GO:0031981~nuclear lumen	8	5	0.520214	FBGN0038934, FBGN0034065, FBGN0027592, FBGN0039626, FBGN0039183, FBGN0028926, FBGN0010416, FBGN0034243	95	276	3836	1.1704	1	0.97796	99.9889
GOTERM_CC_ALL	GO:0044446~intracellular organelle part	30	18.75	0.636924	FBGN0031980, FBGN0027592, FBGN0026616, FBGN0032511, FBGN0031651, FBGN0036335, FBGN0004643, FBGN0033753, FBGN0259113, FBGN0027535, FBGN0037892, FBGN0034065, FBGN0037001, FBGN0019644, FBGN0015509, FBGN0036916, FBGN0028926, FBGN0039183, FBGN0010591, FBGN0004227, FBGN0003268, FBGN0037327, FBGN0038934, FBGN0086613, FBGN0039626, FBGN0030306, FBGN0010350, FBGN0025571, FBGN0034243, FBGN0010416	95	1229	3836	0.985654	1	0.989011	99.9996
GOTERM_CC_ALL	GO:0044422~organelle part	30	18.75	0.641021	FBGN0031980, FBGN0027592, FBGN0026616, FBGN0032511, FBGN0031651, FBGN0036335, FBGN0004643, FBGN0033753, FBGN0259113, FBGN0027535, FBGN0037892, FBGN0034065, FBGN0037001, FBGN0019644, FBGN0015509, FBGN0036916, FBGN0028926, FBGN0039183, FBGN0010591, FBGN0004227, FBGN0003268, FBGN0037327, FBGN0038934, FBGN0086613, FBGN0039626, FBGN0030306, FBGN0010350, FBGN0025571, FBGN0034243, FBGN0010416	95	1231	3836	0.984052	1	0.988384	99.9997
GOTERM_CC_ALL	GO:0005654~nucleoplasm	5	3.125	0.763002	FBGN0038934, FBGN0027592, FBGN0039626, FBGN0028926, FBGN0010416	95	209	3836	0.966004	1	0.996335	100
GOTERM_CC_ALL	GO:0044451~nucleoplasm part	4	2.5	0.848313	FBGN0027592, FBGN0039626, FBGN0028926, FBGN0010416	95	188	3836	0.859127	1	0.998542	100
Annotation Cluster 18	Enrichment Score: 0.2793627102395549
Category	Term	Count	%	PValue	Genes	List Total	Pop Hits	Pop Total	Fold Enrichment	Bonferroni	Benjamini	FDR
GOTERM_MF_ALL	GO:0005198~structural molecule activity	9	5.625	0.242407	FBGN0031980, FBGN0040697, FBGN0001624, FBGN0034072, FBGN0010434, FBGN0033603, FBGN0031651, FBGN0036335, FBGN0037892	138	242	5583	1.50458	1	0.999404	97.6434
GOTERM_MF_ALL	GO:0003735~structural constituent of ribosome	5	3.125	0.418551	FBGN0031980, FBGN0040697, FBGN0031651, FBGN0036335, FBGN0037892	138	134	5583	1.50957	1	0.998414	99.9338
GOTERM_CC_ALL	GO:0005840~ribosome	5	3.125	0.445636	FBGN0031980, FBGN0040697, FBGN0031651, FBGN0036335, FBGN0037892	95	139	3836	1.45248	1	0.985635	99.9333
GOTERM_CC_ALL	GO:0044427~chromosomal part	5	3.125	0.483878	FBGN0003268, FBGN0004643, FBGN0086613, FBGN0259113, FBGN0010416	95	146	3836	1.38284	1	0.981497	99.9725
GOTERM_CC_ALL	GO:0005694~chromosome	6	3.75	0.525215	FBGN0003268, FBGN0004643, FBGN0086613, FBGN0032391, FBGN0259113, FBGN0010416	95	195	3836	1.24243	1	0.976826	99.9902
GOTERM_CC_ALL	GO:0043232~intracellular non-membrane-bounded organelle	14	8.75	0.771624	FBGN0031980, FBGN0001624, FBGN0010434, FBGN0031651, FBGN0036335, FBGN0003268, FBGN0004643, FBGN0040697, FBGN0086613, FBGN0032391, FBGN0259113, FBGN0037892, FBGN0034243, FBGN0010416	95	619	3836	0.913256	1	0.996432	100
GOTERM_CC_ALL	GO:0043228~non-membrane-bounded organelle	14	8.75	0.771624	FBGN0031980, FBGN0001624, FBGN0010434, FBGN0031651, FBGN0036335, FBGN0003268, FBGN0004643, FBGN0040697, FBGN0086613, FBGN0032391, FBGN0259113, FBGN0037892, FBGN0034243, FBGN0010416	95	619	3836	0.913256	1	0.996432	100
GOTERM_BP_ALL	GO:0051276~chromosome organization	4	2.5	0.851021	FBGN0003268, FBGN0004643, FBGN0086613, FBGN0000139	112	191	4566	0.853777	1	0.999905	100
Annotation Cluster 19	Enrichment Score: 0.2326180557984619
Category	Term	Count	%	PValue	Genes	List Total	Pop Hits	Pop Total	Fold Enrichment	Bonferroni	Benjamini	FDR
GOTERM_BP_ALL	GO:0009887~organ morphogenesis	14	8.75	0.253438	FBGN0000179, FBGN0001624, FBGN0010434, FBGN0000384, FBGN0000139, FBGN0034181, FBGN0016797, FBGN0034072, FBGN0041184, FBGN0015544, FBGN0010350, FBGN0003900, FBGN0004456, FBGN0001169	112	434	4566	1.31509	1	0.999432	98.946
GOTERM_BP_ALL	GO:0007163~establishment or maintenance of cell polarity	4	2.5	0.36841	FBGN0016797, FBGN0001624, FBGN0034072, FBGN0010434	112	89	4566	1.83226	1	0.999434	99.9221
GOTERM_BP_ALL	GO:0002009~morphogenesis of an epithelium	6	3.75	0.387984	FBGN0001624, FBGN0034072, FBGN0010434, FBGN0000384, FBGN0003900, FBGN0010350	112	168	4566	1.45599	1	0.999417	99.9523
GOTERM_BP_ALL	GO:0060429~epithelium development	6	3.75	0.436752	FBGN0001624, FBGN0034072, FBGN0010434, FBGN0000384, FBGN0003900, FBGN0010350	112	178	4566	1.3742	1	0.998941	99.9869
GOTERM_BP_ALL	GO:0009790~embryonic development	10	6.25	0.442616	FBGN0004795, FBGN0015925, FBGN0001624, FBGN0028789, FBGN0034072, FBGN0010434, FBGN0000384, FBGN0027535, FBGN0003900, FBGN0002962	112	339	4566	1.20259	1	0.998777	99.9889
GOTERM_BP_ALL	GO:0048729~tissue morphogenesis	6	3.75	0.456062	FBGN0001624, FBGN0034072, FBGN0010434, FBGN0000384, FBGN0003900, FBGN0010350	112	182	4566	1.344	1	0.998593	99.9924
GOTERM_BP_ALL	GO:0051239~regulation of multicellular organismal process	6	3.75	0.580203	FBGN0001624, FBGN0000384, FBGN0003900, FBGN0086779, FBGN0026375, FBGN0062413	112	209	4566	1.17037	1	0.999143	99.9999
GOTERM_BP_ALL	GO:0016331~morphogenesis of embryonic epithelium	3	1.875	0.624098	FBGN0001624, FBGN0010434, FBGN0003900	112	86	4566	1.42213	1	0.999323	100
GOTERM_BP_ALL	GO:0048598~embryonic morphogenesis	4	2.5	0.700596	FBGN0001624, FBGN0010434, FBGN0000384, FBGN0003900	112	147	4566	1.10933	1	0.999701	100
GOTERM_BP_ALL	GO:0000902~cell morphogenesis	8	5	0.716599	FBGN0004795, FBGN0016797, FBGN0001624, FBGN0034072, FBGN0020294, FBGN0010434, FBGN0004456, FBGN0002962	112	335	4566	0.973561	1	0.999735	100
GOTERM_BP_ALL	GO:0032989~cellular component morphogenesis	8	5	0.826958	FBGN0004795, FBGN0016797, FBGN0001624, FBGN0034072, FBGN0020294, FBGN0010434, FBGN0004456, FBGN0002962	112	379	4566	0.860535	1	0.999879	100
GOTERM_CC_ALL	GO:0044459~plasma membrane part	6	3.75	0.856537	FBGN0001624, FBGN0034072, FBGN0010434, FBGN0000384, FBGN0010350, FBGN0004456	95	293	3836	0.826873	1	0.998472	100
GOTERM_BP_ALL	GO:0009888~tissue development	6	3.75	0.895389	FBGN0001624, FBGN0034072, FBGN0010434, FBGN0000384, FBGN0003900, FBGN0010350	112	318	4566	0.769205	1	0.999959	100
GOTERM_CC_ALL	GO:0005886~plasma membrane	9	5.625	0.9378	FBGN0040918, FBGN0016797, FBGN0001624, FBGN0034072, FBGN0010434, FBGN0000384, FBGN0010350, FBGN0062413, FBGN0004456	95	501	3836	0.72537	1	0.99985	100
GOTERM_BP_ALL	GO:0050793~regulation of developmental process	4	2.5	0.938636	FBGN0001624, FBGN0000384, FBGN0003900, FBGN0026375	112	241	4566	0.676645	1	0.999989	100
Annotation Cluster 20	Enrichment Score: 0.2290929274502007
Category	Term	Count	%	PValue	Genes	List Total	Pop Hits	Pop Total	Fold Enrichment	Bonferroni	Benjamini	FDR
GOTERM_CC_ALL	GO:0031090~organelle membrane	10	6.25	0.278416	FBGN0034065, FBGN0033753, FBGN0026616, FBGN0037001, FBGN0019644, FBGN0030306, FBGN0032511, FBGN0027535, FBGN0039183, FBGN0010591	95	290	3836	1.39238	1	0.999836	98.2488
GOTERM_CC_ALL	GO:0005635~nuclear envelope	3	1.875	0.443765	FBGN0034065, FBGN0010350, FBGN0039183	95	61	3836	1.98585	1	0.987568	99.9305
GOTERM_CC_ALL	GO:0019866~organelle inner membrane	5	3.125	0.473046	FBGN0034065, FBGN0037001, FBGN0019644, FBGN0032511, FBGN0039183	95	144	3836	1.40205	1	0.983934	99.9644
KEGG_PATHWAY	dme00190:Oxidative phosphorylation	4	2.5	0.49928	FBGN0037001, FBGN0019644, FBGN0032511, FBGN0058002	48	80	1423	1.48229	1	0.999504	99.8453
GOTERM_CC_ALL	GO:0031975~envelope	7	4.375	0.503141	FBGN0034065, FBGN0033753, FBGN0037001, FBGN0019644, FBGN0032511, FBGN0010350, FBGN0039183	95	231	3836	1.2236	1	0.978656	99.9828
GOTERM_CC_ALL	GO:0031967~organelle envelope	7	4.375	0.503141	FBGN0034065, FBGN0033753, FBGN0037001, FBGN0019644, FBGN0032511, FBGN0010350, FBGN0039183	95	231	3836	1.2236	1	0.978656	99.9828
GOTERM_BP_ALL	GO:0006119~oxidative phosphorylation	3	1.875	0.556243	FBGN0037001, FBGN0019644, FBGN0032511	112	76	4566	1.60926	1	0.999141	99.9997
GOTERM_BP_ALL	GO:0006091~generation of precursor metabolites and energy	4	2.5	0.607688	FBGN0031717, FBGN0037001, FBGN0019644, FBGN0032511	112	128	4566	1.274	1	0.999221	100
GOTERM_CC_ALL	GO:0044455~mitochondrial membrane part	3	1.875	0.64774	FBGN0037001, FBGN0019644, FBGN0032511	95	89	3836	1.36109	1	0.988138	99.9998
GOTERM_CC_ALL	GO:0044429~mitochondrial part	7	4.375	0.726132	FBGN0033753, FBGN0037001, FBGN0019644, FBGN0032511, FBGN0031651, FBGN0036335, FBGN0037892	95	290	3836	0.974664	1	0.995401	100
GOTERM_BP_ALL	GO:0016310~phosphorylation	7	4.375	0.729641	FBGN0037327, FBGN0052743, FBGN0000258, FBGN0031730, FBGN0037001, FBGN0019644, FBGN0032511	112	294	4566	0.970663	1	0.999752	100
GOTERM_CC_ALL	GO:0031966~mitochondrial membrane	4	2.5	0.752203	FBGN0033753, FBGN0037001, FBGN0019644, FBGN0032511	95	158	3836	1.02225	1	0.996558	100
GOTERM_CC_ALL	GO:0005740~mitochondrial envelope	4	2.5	0.795337	FBGN0033753, FBGN0037001, FBGN0019644, FBGN0032511	95	170	3836	0.950093	1	0.997023	100
GOTERM_CC_ALL	GO:0005739~mitochondrion	8	5	0.839407	FBGN0033753, FBGN0035088, FBGN0037001, FBGN0019644, FBGN0032511, FBGN0031651, FBGN0036335, FBGN0037892	95	381	3836	0.847852	1	0.998424	100
GOTERM_CC_ALL	GO:0005743~mitochondrial inner membrane	3	1.875	0.850749	FBGN0037001, FBGN0019644, FBGN0032511	95	135	3836	0.89731	1	0.998446	100
Annotation Cluster 21	Enrichment Score: 0.2174119213010505
Category	Term	Count	%	PValue	Genes	List Total	Pop Hits	Pop Total	Fold Enrichment	Bonferroni	Benjamini	FDR
GOTERM_MF_ALL	GO:0022804~active transmembrane transporter activity	7	4.375	0.314432	FBGN0039594, FBGN0038337, FBGN0034063, FBGN0028563, FBGN0019644, FBGN0037895, FBGN0031515	138	188	5583	1.50636	1	0.998808	99.3883
GOTERM_MF_ALL	GO:0043492~ATPase activity, coupled to movement of substances	3	1.875	0.546444	FBGN0039594, FBGN0019644, FBGN0031515	138	74	5583	1.64013	1	0.999291	99.9977
GOTERM_MF_ALL	GO:0016820~hydrolase activity, acting on acid anhydrides, catalyzing transmembrane movement of substances	3	1.875	0.546444	FBGN0039594, FBGN0019644, FBGN0031515	138	74	5583	1.64013	1	0.999291	99.9977
GOTERM_MF_ALL	GO:0042626~ATPase activity, coupled to transmembrane movement of substances	3	1.875	0.546444	FBGN0039594, FBGN0019644, FBGN0031515	138	74	5583	1.64013	1	0.999291	99.9977
GOTERM_MF_ALL	GO:0015399~primary active transmembrane transporter activity	3	1.875	0.615866	FBGN0039594, FBGN0019644, FBGN0031515	138	84	5583	1.44488	1	0.999442	99.9998
GOTERM_MF_ALL	GO:0015405~P-P-bond-hydrolysis-driven transmembrane transporter activity	3	1.875	0.615866	FBGN0039594, FBGN0019644, FBGN0031515	138	84	5583	1.44488	1	0.999442	99.9998
GOTERM_MF_ALL	GO:0016887~ATPase activity	5	3.125	0.807176	FBGN0039594, FBGN0086613, FBGN0019644, FBGN0002905, FBGN0031515	138	224	5583	0.903047	1	0.999801	100
GOTERM_MF_ALL	GO:0042624~ATPase activity, uncoupled	3	1.875	0.814111	FBGN0039594, FBGN0002905, FBGN0031515	138	124	5583	0.978787	1	0.999784	100
GOTERM_MF_ALL	GO:0042623~ATPase activity, coupled	4	2.5	0.863979	FBGN0039594, FBGN0019644, FBGN0002905, FBGN0031515	138	195	5583	0.829877	1	0.999845	100
Annotation Cluster 22	Enrichment Score: 0.21097312399096912
Category	Term	Count	%	PValue	Genes	List Total	Pop Hits	Pop Total	Fold Enrichment	Bonferroni	Benjamini	FDR
GOTERM_MF_ALL	GO:0016772~transferase activity, transferring phosphorus-containing groups	12	7.5	0.265105	FBGN0037327, FBGN0052743, FBGN0000258, FBGN0001624, FBGN0038934, FBGN0031730, FBGN0032811, FBGN0259113, FBGN0002905, FBGN0035978, FBGN0010350, FBGN0039790	138	359	5583	1.35231	1	0.998628	98.4371
GOTERM_MF_ALL	GO:0032553~ribonucleotide binding	18	11.25	0.49391	FBGN0051739, FBGN0000258, FBGN0039594, FBGN0026259, FBGN0000384, FBGN0032811, FBGN0002905, FBGN0000557, FBGN0037327, FBGN0052743, FBGN0027091, FBGN0038934, FBGN0086613, FBGN0000556, FBGN0031730, FBGN0031515, FBGN0027348, FBGN0034243	138	675	5583	1.07884	1	0.999134	99.9898
GOTERM_MF_ALL	GO:0032555~purine ribonucleotide binding	18	11.25	0.49391	FBGN0051739, FBGN0000258, FBGN0039594, FBGN0026259, FBGN0000384, FBGN0032811, FBGN0002905, FBGN0000557, FBGN0037327, FBGN0052743, FBGN0027091, FBGN0038934, FBGN0086613, FBGN0000556, FBGN0031730, FBGN0031515, FBGN0027348, FBGN0034243	138	675	5583	1.07884	1	0.999134	99.9898
GOTERM_MF_ALL	GO:0000166~nucleotide binding	22	13.75	0.572554	FBGN0051739, FBGN0000258, FBGN0039594, FBGN0026259, FBGN0000384, FBGN0032811, FBGN0028382, FBGN0002905, FBGN0004227, FBGN0000557, FBGN0037327, FBGN0052743, FBGN0027091, FBGN0038934, FBGN0086613, FBGN0000556, FBGN0031730, FBGN0004654, FBGN0259113, FBGN0031515, FBGN0027348, FBGN0034243	138	871	5583	1.02186	1	0.999372	99.999
GOTERM_MF_ALL	GO:0017076~purine nucleotide binding	18	11.25	0.614872	FBGN0051739, FBGN0000258, FBGN0039594, FBGN0026259, FBGN0000384, FBGN0032811, FBGN0002905, FBGN0000557, FBGN0037327, FBGN0052743, FBGN0027091, FBGN0038934, FBGN0086613, FBGN0000556, FBGN0031730, FBGN0031515, FBGN0027348, FBGN0034243	138	723	5583	1.00722	1	0.999527	99.9997
GOTERM_MF_ALL	GO:0005524~ATP binding	13	8.125	0.715004	FBGN0051739, FBGN0000258, FBGN0039594, FBGN0032811, FBGN0002905, FBGN0037327, FBGN0052743, FBGN0027091, FBGN0038934, FBGN0086613, FBGN0031730, FBGN0031515, FBGN0027348	138	552	5583	0.95278	1	0.99963	100
GOTERM_MF_ALL	GO:0032559~adenyl ribonucleotide binding	13	8.125	0.719713	FBGN0051739, FBGN0000258, FBGN0039594, FBGN0032811, FBGN0002905, FBGN0037327, FBGN0052743, FBGN0027091, FBGN0038934, FBGN0086613, FBGN0031730, FBGN0031515, FBGN0027348	138	554	5583	0.949341	1	0.999549	100
GOTERM_MF_ALL	GO:0001882~nucleoside binding	14	8.75	0.740802	FBGN0051739, FBGN0000258, FBGN0039594, FBGN0032811, FBGN0002905, FBGN0037327, FBGN0052743, FBGN0027091, FBGN0038934, FBGN0086613, FBGN0031730, FBGN0259113, FBGN0031515, FBGN0027348	138	607	5583	0.933099	1	0.999501	100
GOTERM_MF_ALL	GO:0030554~adenyl nucleotide binding	13	8.125	0.81089	FBGN0051739, FBGN0000258, FBGN0039594, FBGN0032811, FBGN0002905, FBGN0037327, FBGN0052743, FBGN0027091, FBGN0038934, FBGN0086613, FBGN0031730, FBGN0031515, FBGN0027348	138	598	5583	0.87949	1	0.999794	100
GOTERM_MF_ALL	GO:0001883~purine nucleoside binding	13	8.125	0.817991	FBGN0051739, FBGN0000258, FBGN0039594, FBGN0032811, FBGN0002905, FBGN0037327, FBGN0052743, FBGN0027091, FBGN0038934, FBGN0086613, FBGN0031730, FBGN0031515, FBGN0027348	138	602	5583	0.873646	1	0.999778	100
GOTERM_MF_ALL	GO:0016301~kinase activity	6	3.75	0.830041	FBGN0037327, FBGN0052743, FBGN0000258, FBGN0001624, FBGN0031730, FBGN0032811	138	282	5583	0.860777	1	0.999737	100
Annotation Cluster 23	Enrichment Score: 0.19632166575858986
Category	Term	Count	%	PValue	Genes	List Total	Pop Hits	Pop Total	Fold Enrichment	Bonferroni	Benjamini	FDR
GOTERM_BP_ALL	GO:0007431~salivary gland development	5	3.125	0.209402	FBGN0004795, FBGN0016797, FBGN0010434, FBGN0003900, FBGN0004456	112	97	4566	2.10144	1	0.999097	97.4264
GOTERM_BP_ALL	GO:0035272~exocrine system development	5	3.125	0.209402	FBGN0004795, FBGN0016797, FBGN0010434, FBGN0003900, FBGN0004456	112	97	4566	2.10144	1	0.999097	97.4264
GOTERM_BP_ALL	GO:0022612~gland morphogenesis	4	2.5	0.29458	FBGN0004795, FBGN0016797, FBGN0010434, FBGN0003900	112	78	4566	2.09066	1	0.999299	99.5641
GOTERM_BP_ALL	GO:0007435~salivary gland morphogenesis	4	2.5	0.29458	FBGN0004795, FBGN0016797, FBGN0010434, FBGN0003900	112	78	4566	2.09066	1	0.999299	99.5641
GOTERM_BP_ALL	GO:0048732~gland development	5	3.125	0.305851	FBGN0004795, FBGN0016797, FBGN0010434, FBGN0003900, FBGN0004456	112	115	4566	1.77252	1	0.999177	99.6608
GOTERM_BP_ALL	GO:0007409~axonogenesis	4	2.5	0.71365	FBGN0004795, FBGN0016797, FBGN0020294, FBGN0004456	112	150	4566	1.08714	1	0.999733	100
GOTERM_BP_ALL	GO:0000902~cell morphogenesis	8	5	0.716599	FBGN0004795, FBGN0016797, FBGN0001624, FBGN0034072, FBGN0020294, FBGN0010434, FBGN0004456, FBGN0002962	112	335	4566	0.973561	1	0.999735	100
GOTERM_BP_ALL	GO:0007411~axon guidance	3	1.875	0.740265	FBGN0004795, FBGN0020294, FBGN0004456	112	107	4566	1.14302	1	0.999796	100
GOTERM_BP_ALL	GO:0031175~neuron projection development	5	3.125	0.762818	FBGN0004795, FBGN0016797, FBGN0020294, FBGN0004456, FBGN0002962	112	211	4566	0.966063	1	0.999813	100
GOTERM_BP_ALL	GO:0048812~neuron projection morphogenesis	5	3.125	0.762818	FBGN0004795, FBGN0016797, FBGN0020294, FBGN0004456, FBGN0002962	112	211	4566	0.966063	1	0.999813	100
GOTERM_BP_ALL	GO:0048667~cell morphogenesis involved in neuron differentiation	5	3.125	0.769311	FBGN0004795, FBGN0016797, FBGN0020294, FBGN0004456, FBGN0002962	112	213	4566	0.956992	1	0.999822	100
GOTERM_BP_ALL	GO:0048468~cell development	11	6.875	0.791527	FBGN0051232, FBGN0004795, FBGN0003450, FBGN0015925, FBGN0016797, FBGN0034072, FBGN0020294, FBGN0010434, FBGN0003900, FBGN0004456, FBGN0002962	112	501	4566	0.895103	1	0.999869	100
GOTERM_BP_ALL	GO:0006928~cell motion	5	3.125	0.79392	FBGN0004795, FBGN0016797, FBGN0020294, FBGN0004456, FBGN0002962	112	221	4566	0.92235	1	0.99987	100
GOTERM_BP_ALL	GO:0022008~neurogenesis	8	5	0.798385	FBGN0004795, FBGN0016797, FBGN0001624, FBGN0020294, FBGN0010434, FBGN0026375, FBGN0004456, FBGN0002962	112	366	4566	0.891101	1	0.999864	100
GOTERM_BP_ALL	GO:0000904~cell morphogenesis involved in differentiation	5	3.125	0.799737	FBGN0004795, FBGN0016797, FBGN0020294, FBGN0004456, FBGN0002962	112	223	4566	0.914078	1	0.999854	100
GOTERM_BP_ALL	GO:0030030~cell projection organization	6	3.75	0.80317	FBGN0004795, FBGN0016797, FBGN0020294, FBGN0010434, FBGN0004456, FBGN0002962	112	273	4566	0.895997	1	0.999852	100
GOTERM_BP_ALL	GO:0032989~cellular component morphogenesis	8	5	0.826958	FBGN0004795, FBGN0016797, FBGN0001624, FBGN0034072, FBGN0020294, FBGN0010434, FBGN0004456, FBGN0002962	112	379	4566	0.860535	1	0.999879	100
GOTERM_BP_ALL	GO:0048858~cell projection morphogenesis	5	3.125	0.841687	FBGN0004795, FBGN0016797, FBGN0020294, FBGN0004456, FBGN0002962	112	239	4566	0.852884	1	0.999901	100
GOTERM_BP_ALL	GO:0032990~cell part morphogenesis	5	3.125	0.853207	FBGN0004795, FBGN0016797, FBGN0020294, FBGN0004456, FBGN0002962	112	244	4566	0.835407	1	0.999907	100
GOTERM_BP_ALL	GO:0065008~regulation of biological quality	9	5.625	0.856021	FBGN0034405, FBGN0004795, FBGN0016797, FBGN0034072, FBGN0010434, FBGN0000384, FBGN0010315, FBGN0062413, FBGN0004456	112	442	4566	0.830115	1	0.999911	100
GOTERM_BP_ALL	GO:0048699~generation of neurons	7	4.375	0.860875	FBGN0004795, FBGN0016797, FBGN0001624, FBGN0020294, FBGN0026375, FBGN0004456, FBGN0002962	112	348	4566	0.820043	1	0.999908	100
GOTERM_BP_ALL	GO:0030182~neuron differentiation	6	3.75	0.864121	FBGN0004795, FBGN0016797, FBGN0001624, FBGN0020294, FBGN0004456, FBGN0002962	112	300	4566	0.815357	1	0.999909	100
GOTERM_BP_ALL	GO:0048666~neuron development	5	3.125	0.878019	FBGN0004795, FBGN0016797, FBGN0020294, FBGN0004456, FBGN0002962	112	256	4566	0.796247	1	0.999926	100
GOTERM_BP_ALL	GO:0007399~nervous system development	9	5.625	0.920261	FBGN0034181, FBGN0004795, FBGN0016797, FBGN0001624, FBGN0020294, FBGN0010434, FBGN0026375, FBGN0004456, FBGN0002962	112	489	4566	0.750329	1	0.99998	100
Annotation Cluster 24	Enrichment Score: 0.18757565656576441
Category	Term	Count	%	PValue	Genes	List Total	Pop Hits	Pop Total	Fold Enrichment	Bonferroni	Benjamini	FDR
GOTERM_CC_ALL	GO:0016020~membrane	36	22.5	0.473196	FBGN0039634, FBGN0026616, FBGN0028563, FBGN0032511, FBGN0037312, FBGN0033304, FBGN0039755, FBGN0035558, FBGN0016797, FBGN0085410, FBGN0034072, FBGN0033753, FBGN0037895, FBGN0027535, FBGN0004456, FBGN0034405, FBGN0035252, FBGN0051232, FBGN0034909, FBGN0040918, FBGN0001624, FBGN0039594, FBGN0034065, FBGN0010434, FBGN0000384, FBGN0037001, FBGN0019644, FBGN0039183, FBGN0010591, FBGN0062413, FBGN02607…	95	1397	3836	1.04055	1	0.981595	99.9646
GOTERM_CC_ALL	GO:0044425~membrane part	28	17.5	0.633966	FBGN0028563, FBGN0032511, FBGN0033304, FBGN0039755, FBGN0035558, FBGN0085410, FBGN0016797, FBGN0034072, FBGN0037895, FBGN0027535, FBGN0004456, FBGN0035252, FBGN0034909, FBGN0040918, FBGN0001624, FBGN0039594, FBGN0010434, FBGN0000384, FBGN0037001, FBGN0019644, FBGN0010591, FBGN0062413, FBGN0260744, FBGN0037327, FBGN0038337, FBGN0030306, FBGN0031515, FBGN0010350	95	1145	3836	0.987433	1	0.989785	99.9996
GOTERM_CC_ALL	GO:0016021~integral to membrane	19	11.875	0.754972	FBGN0035252, FBGN0034909, FBGN0040918, FBGN0028563, FBGN0039755, FBGN0062413, FBGN0010591, FBGN0260744, FBGN0037327, FBGN0035558, FBGN0085410, FBGN0016797, FBGN0038337, FBGN0030306, FBGN0031515, FBGN0027535, FBGN0037895, FBGN0010350, FBGN0004456	95	827	3836	0.92769	1	0.996286	100
GOTERM_CC_ALL	GO:0031224~intrinsic to membrane	19	11.875	0.784621	FBGN0035252, FBGN0034909, FBGN0040918, FBGN0028563, FBGN0039755, FBGN0062413, FBGN0010591, FBGN0260744, FBGN0037327, FBGN0035558, FBGN0085410, FBGN0016797, FBGN0038337, FBGN0030306, FBGN0031515, FBGN0027535, FBGN0037895, FBGN0010350, FBGN0004456	95	843	3836	0.910083	1	0.996792	100
Annotation Cluster 25	Enrichment Score: 0.15069646803769504
Category	Term	Count	%	PValue	Genes	List Total	Pop Hits	Pop Total	Fold Enrichment	Bonferroni	Benjamini	FDR
GOTERM_MF_ALL	GO:0022804~active transmembrane transporter activity	7	4.375	0.314432	FBGN0039594, FBGN0038337, FBGN0034063, FBGN0028563, FBGN0019644, FBGN0037895, FBGN0031515	138	188	5583	1.50636	1	0.998808	99.3883
GOTERM_MF_ALL	GO:0015291~secondary active transmembrane transporter activity	4	2.5	0.36045	FBGN0038337, FBGN0034063, FBGN0028563, FBGN0037895	138	87	5583	1.86007	1	0.999234	99.7606
GOTERM_BP_ALL	GO:0055085~transmembrane transport	3	1.875	0.397039	FBGN0028563, FBGN0019644, FBGN0062413	112	56	4566	2.18399	1	0.999326	99.9622
GOTERM_MF_ALL	GO:0022857~transmembrane transporter activity	10	6.25	0.613512	FBGN0034909, FBGN0039594, FBGN0038337, FBGN0033095, FBGN0034063, FBGN0028563, FBGN0019644, FBGN0037895, FBGN0031515, FBGN0062413	138	386	5583	1.0481	1	0.9996	99.9997
GOTERM_MF_ALL	GO:0022891~substrate-specific transmembrane transporter activity	8	5	0.703091	FBGN0034909, FBGN0038337, FBGN0033095, FBGN0034063, FBGN0028563, FBGN0019644, FBGN0037895, FBGN0062413	138	328	5583	0.986744	1	0.999791	100
GOTERM_MF_ALL	GO:0005215~transporter activity	10	6.25	0.821255	FBGN0034909, FBGN0039594, FBGN0038337, FBGN0033095, FBGN0034063, FBGN0028563, FBGN0019644, FBGN0037895, FBGN0031515, FBGN0062413	138	467	5583	0.866307	1	0.999739	100
GOTERM_MF_ALL	GO:0022892~substrate-specific transporter activity	8	5	0.829946	FBGN0034909, FBGN0038337, FBGN0033095, FBGN0034063, FBGN0028563, FBGN0019644, FBGN0037895, FBGN0062413	138	378	5583	0.856223	1	0.999767	100
GOTERM_BP_ALL	GO:0006812~cation transport	3	1.875	0.840713	FBGN0019644, FBGN0037895, FBGN0062413	112	133	4566	0.919576	1	0.999903	100
GOTERM_MF_ALL	GO:0008324~cation transmembrane transporter activity	4	2.5	0.885568	FBGN0028563, FBGN0019644, FBGN0037895, FBGN0062413	138	205	5583	0.789396	1	0.999918	100
GOTERM_MF_ALL	GO:0015075~ion transmembrane transporter activity	5	3.125	0.89022	FBGN0038337, FBGN0028563, FBGN0019644, FBGN0037895, FBGN0062413	138	261	5583	0.775029	1	0.999922	100
GOTERM_BP_ALL	GO:0006811~ion transport	3	1.875	0.952009	FBGN0019644, FBGN0037895, FBGN0062413	112	192	4566	0.636998	1	0.999995	100
GOTERM_BP_ALL	GO:0051179~localization	20	12.5	0.971357	FBGN0051232, FBGN0034909, FBGN0001624, FBGN0039594, FBGN0010434, FBGN0038881, FBGN0028382, FBGN0019644, FBGN0028563, FBGN0062413, FBGN0033902, FBGN0016797, FBGN0015925, FBGN0038337, FBGN0034072, FBGN0031515, FBGN0037895, FBGN0004456, FBGN0034243, FBGN0002962	112	1099	4566	0.741908	1	0.999999	100
GOTERM_BP_ALL	GO:0051234~establishment of localization	16	10	0.976355	FBGN0051232, FBGN0034909, FBGN0001624, FBGN0039594, FBGN0010434, FBGN0038881, FBGN0028382, FBGN0019644, FBGN0028563, FBGN0062413, FBGN0033902, FBGN0016797, FBGN0038337, FBGN0031515, FBGN0037895, FBGN0034243	112	925	4566	0.705174	1	0.999999	100
GOTERM_BP_ALL	GO:0006810~transport	15	9.375	0.98104	FBGN0051232, FBGN0034909, FBGN0039594, FBGN0010434, FBGN0038881, FBGN0028382, FBGN0019644, FBGN0028563, FBGN0062413, FBGN0033902, FBGN0016797, FBGN0038337, FBGN0031515, FBGN0037895, FBGN0034243	112	893	4566	0.68479	1	1	100
Annotation Cluster 26	Enrichment Score: 0.13931749810772198
Category	Term	Count	%	PValue	Genes	List Total	Pop Hits	Pop Total	Fold Enrichment	Bonferroni	Benjamini	FDR
GOTERM_BP_ALL	GO:0007059~chromosome segregation	3	1.875	0.556243	FBGN0003268, FBGN0004643, FBGN0002962	112	76	4566	1.60926	1	0.999141	99.9997
GOTERM_BP_ALL	GO:0007067~mitosis	3	1.875	0.654934	FBGN0003268, FBGN0004643, FBGN0015925	112	91	4566	1.344	1	0.999509	100
GOTERM_BP_ALL	GO:0000087~M phase of mitotic cell cycle	3	1.875	0.660857	FBGN0003268, FBGN0004643, FBGN0015925	112	92	4566	1.32939	1	0.999538	100
GOTERM_BP_ALL	GO:0000280~nuclear division	3	1.875	0.660857	FBGN0003268, FBGN0004643, FBGN0015925	112	92	4566	1.32939	1	0.999538	100
GOTERM_BP_ALL	GO:0048285~organelle fission	3	1.875	0.683744	FBGN0003268, FBGN0004643, FBGN0015925	112	96	4566	1.274	1	0.999681	100
GOTERM_BP_ALL	GO:0000279~M phase	6	3.75	0.745695	FBGN0003268, FBGN0004643, FBGN0031980, FBGN0015925, FBGN0039626, FBGN0002962	112	253	4566	0.966827	1	0.999799	100
GOTERM_BP_ALL	GO:0022403~cell cycle phase	6	3.75	0.781501	FBGN0003268, FBGN0004643, FBGN0031980, FBGN0015925, FBGN0039626, FBGN0002962	112	265	4566	0.923046	1	0.999855	100
GOTERM_BP_ALL	GO:0022402~cell cycle process	6	3.75	0.858222	FBGN0003268, FBGN0004643, FBGN0031980, FBGN0015925, FBGN0039626, FBGN0002962	112	297	4566	0.823593	1	0.999909	100
GOTERM_BP_ALL	GO:0000278~mitotic cell cycle	5	3.125	0.859776	FBGN0003268, FBGN0004643, FBGN0031980, FBGN0015925, FBGN0039626	112	247	4566	0.82526	1	0.999909	100
GOTERM_BP_ALL	GO:0007049~cell cycle	7	4.375	0.864526	FBGN0003268, FBGN0004643, FBGN0031980, FBGN0015925, FBGN0039626, FBGN0010315, FBGN0002962	112	350	4566	0.815357	1	0.999906	100
Annotation Cluster 27	Enrichment Score: 0.1354263868871329
Category	Term	Count	%	PValue	Genes	List Total	Pop Hits	Pop Total	Fold Enrichment	Bonferroni	Benjamini	FDR
GOTERM_MF_ALL	GO:0046914~transition metal ion binding	19	11.875	0.699603	FBGN0030883, FBGN0026616, FBGN0030878, FBGN0033304, FBGN0038693, FBGN0039755, FBGN0000139, FBGN0052743, FBGN0027091, FBGN0032168, FBGN0032600, FBGN0033753, FBGN0039626, FBGN0259113, FBGN0033188, FBGN0039640, FBGN0002962, FBGN0025571, FBGN0015240	138	803	5583	0.957253	1	0.999812	100
GOTERM_MF_ALL	GO:0043169~cation binding	25	15.625	0.715821	FBGN0039634, FBGN0026616, FBGN0030878, FBGN0033304, FBGN0039755, FBGN0000139, FBGN0052743, FBGN0032168, FBGN0032600, FBGN0027091, FBGN0051414, FBGN0034072, FBGN0033753, FBGN0259113, FBGN0039790, FBGN0030883, FBGN0250862, FBGN0038693, FBGN0031879, FBGN0039626, FBGN0025571, FBGN0039640, FBGN0002962, FBGN0033188, FBGN0015240	138	1066	5583	0.948793	1	0.999576	100
GOTERM_MF_ALL	GO:0043167~ion binding	25	15.625	0.724792	FBGN0039634, FBGN0026616, FBGN0030878, FBGN0033304, FBGN0039755, FBGN0000139, FBGN0052743, FBGN0032168, FBGN0032600, FBGN0027091, FBGN0051414, FBGN0034072, FBGN0033753, FBGN0259113, FBGN0039790, FBGN0030883, FBGN0250862, FBGN0038693, FBGN0031879, FBGN0039626, FBGN0025571, FBGN0039640, FBGN0002962, FBGN0033188, FBGN0015240	138	1071	5583	0.944363	1	0.999533	100
GOTERM_MF_ALL	GO:0046872~metal ion binding	24	15	0.744922	FBGN0030883, FBGN0039634, FBGN0250862, FBGN0026616, FBGN0030878, FBGN0033304, FBGN0038693, FBGN0039755, FBGN0000139, FBGN0031879, FBGN0052743, FBGN0027091, FBGN0032600, FBGN0032168, FBGN0034072, FBGN0033753, FBGN0259113, FBGN0039626, FBGN0039790, FBGN0033188, FBGN0025571, FBGN0039640, FBGN0002962, FBGN0015240	138	1040	5583	0.933612	1	0.99948	100
GOTERM_MF_ALL	GO:0008270~zinc ion binding	14	8.75	0.777835	FBGN0030883, FBGN0026616, FBGN0030878, FBGN0038693, FBGN0000139, FBGN0027091, FBGN0032600, FBGN0039626, FBGN0259113, FBGN0002962, FBGN0039640, FBGN0025571, FBGN0033188, FBGN0015240	138	625	5583	0.906226	1	0.999635	100
Annotation Cluster 28	Enrichment Score: 0.1306454124284978
Category	Term	Count	%	PValue	Genes	List Total	Pop Hits	Pop Total	Fold Enrichment	Bonferroni	Benjamini	FDR
GOTERM_BP_ALL	GO:0006355~regulation of transcription, DNA-dependent	12	7.5	0.380185	FBGN0000179, FBGN0259938, FBGN0040918, FBGN0004795, FBGN0028789, FBGN0027592, FBGN0003900, FBGN0028926, FBGN0000139, FBGN0002962, FBGN0010416, FBGN0015240	112	400	4566	1.22304	1	0.999453	99.9419
GOTERM_BP_ALL	GO:0006357~regulation of transcription from RNA polymerase II promoter	5	3.125	0.4393	FBGN0004795, FBGN0027592, FBGN0003900, FBGN0028926, FBGN0010416	112	139	4566	1.46647	1	0.998901	99.9878
GOTERM_MF_ALL	GO:0003677~DNA binding	15	9.375	0.518722	FBGN0000179, FBGN0040918, FBGN0002905, FBGN0030990, FBGN0028926, FBGN0259938, FBGN0004795, FBGN0028789, FBGN0032600, FBGN0086613, FBGN0259113, FBGN0003900, FBGN0027524, FBGN0001169, FBGN0015240	138	562	5583	1.0798	1	0.999186	99.9948
GOTERM_BP_ALL	GO:0051252~regulation of RNA metabolic process	12	7.5	0.552455	FBGN0000179, FBGN0259938, FBGN0040918, FBGN0004795, FBGN0028789, FBGN0027592, FBGN0003900, FBGN0028926, FBGN0000139, FBGN0002962, FBGN0010416, FBGN0015240	112	454	4566	1.07756	1	0.999195	99.9996
GOTERM_BP_ALL	GO:0006350~transcription	9	5.625	0.632237	FBGN0000179, FBGN0259938, FBGN0004795, FBGN0086613, FBGN0027592, FBGN0003900, FBGN0028926, FBGN0010416, FBGN0015240	112	352	4566	1.04236	1	0.999388	100
GOTERM_MF_ALL	GO:0030528~transcription regulator activity	12	7.5	0.673015	FBGN0000179, FBGN0259938, FBGN0040918, FBGN0004795, FBGN0015925, FBGN0028789, FBGN0027592, FBGN0003900, FBGN0027524, FBGN0028926, FBGN0001169, FBGN0015240	138	492	5583	0.986744	1	0.999713	100
GOTERM_BP_ALL	GO:0045449~regulation of transcription	13	8.125	0.698309	FBGN0000179, FBGN0040918, FBGN0027592, FBGN0028926, FBGN0000139, FBGN0259938, FBGN0004795, FBGN0028789, FBGN0086613, FBGN0003900, FBGN0010416, FBGN0002962, FBGN0015240	112	549	4566	0.965359	1	0.999722	100
GOTERM_BP_ALL	GO:0010556~regulation of macromolecule biosynthetic process	14	8.75	0.69962	FBGN0000179, FBGN0040918, FBGN0027592, FBGN0028926, FBGN0000139, FBGN0037327, FBGN0259938, FBGN0004795, FBGN0028789, FBGN0086613, FBGN0003900, FBGN0010416, FBGN0002962, FBGN0015240	112	593	4566	0.962479	1	0.999713	100
GOTERM_BP_ALL	GO:0031326~regulation of cellular biosynthetic process	14	8.75	0.751399	FBGN0000179, FBGN0040918, FBGN0027592, FBGN0028926, FBGN0000139, FBGN0037327, FBGN0259938, FBGN0004795, FBGN0028789, FBGN0086613, FBGN0003900, FBGN0010416, FBGN0002962, FBGN0015240	112	616	4566	0.926542	1	0.999803	100
GOTERM_BP_ALL	GO:0009889~regulation of biosynthetic process	14	8.75	0.751399	FBGN0000179, FBGN0040918, FBGN0027592, FBGN0028926, FBGN0000139, FBGN0037327, FBGN0259938, FBGN0004795, FBGN0028789, FBGN0086613, FBGN0003900, FBGN0010416, FBGN0002962, FBGN0015240	112	616	4566	0.926542	1	0.999803	100
GOTERM_BP_ALL	GO:0010468~regulation of gene expression	15	9.375	0.795978	FBGN0000179, FBGN0040918, FBGN0027592, FBGN0028926, FBGN0000139, FBGN0037327, FBGN0259938, FBGN0052743, FBGN0004795, FBGN0028789, FBGN0086613, FBGN0003900, FBGN0010416, FBGN0002962, FBGN0015240	112	683	4566	0.895341	1	0.999862	100
GOTERM_MF_ALL	GO:0003700~transcription factor activity	6	3.75	0.818128	FBGN0000179, FBGN0040918, FBGN0004795, FBGN0028789, FBGN0027524, FBGN0015240	138	277	5583	0.876315	1	0.999749	100
GOTERM_BP_ALL	GO:0019219~regulation of nucleobase, nucleoside, nucleotide and nucleic acid metabolic process	13	8.125	0.842234	FBGN0000179, FBGN0040918, FBGN0027592, FBGN0028926, FBGN0000139, FBGN0259938, FBGN0004795, FBGN0028789, FBGN0086613, FBGN0003900, FBGN0010416, FBGN0002962, FBGN0015240	112	620	4566	0.85481	1	0.999897	100
GOTERM_BP_ALL	GO:0051171~regulation of nitrogen compound metabolic process	13	8.125	0.84539	FBGN0000179, FBGN0040918, FBGN0027592, FBGN0028926, FBGN0000139, FBGN0259938, FBGN0004795, FBGN0028789, FBGN0086613, FBGN0003900, FBGN0010416, FBGN0002962, FBGN0015240	112	622	4566	0.852061	1	0.999902	100
GOTERM_BP_ALL	GO:0060255~regulation of macromolecule metabolic process	16	10	0.849519	FBGN0000179, FBGN0040918, FBGN0027592, FBGN0028926, FBGN0000139, FBGN0037327, FBGN0259938, FBGN0052743, FBGN0004795, FBGN0028789, FBGN0036516, FBGN0086613, FBGN0003900, FBGN0010416, FBGN0002962, FBGN0015240	112	761	4566	0.857143	1	0.999905	100
GOTERM_BP_ALL	GO:0080090~regulation of primary metabolic process	15	9.375	0.86381	FBGN0000179, FBGN0040918, FBGN0027592, FBGN0028926, FBGN0000139, FBGN0037327, FBGN0259938, FBGN0004795, FBGN0028789, FBGN0036516, FBGN0086613, FBGN0003900, FBGN0010416, FBGN0002962, FBGN0015240	112	726	4566	0.842311	1	0.999912	100
GOTERM_MF_ALL	GO:0003702~RNA polymerase II transcription factor activity	4	2.5	0.863979	FBGN0000179, FBGN0027592, FBGN0003900, FBGN0028926	138	195	5583	0.829877	1	0.999845	100
GOTERM_BP_ALL	GO:0019222~regulation of metabolic process	16	10	0.919879	FBGN0000179, FBGN0040918, FBGN0027592, FBGN0028926, FBGN0000139, FBGN0037327, FBGN0259938, FBGN0052743, FBGN0004795, FBGN0028789, FBGN0036516, FBGN0086613, FBGN0003900, FBGN0010416, FBGN0002962, FBGN0015240	112	823	4566	0.792571	1	0.999981	100
GOTERM_BP_ALL	GO:0031323~regulation of cellular metabolic process	14	8.75	0.928049	FBGN0000179, FBGN0040918, FBGN0027592, FBGN0028926, FBGN0000139, FBGN0037327, FBGN0259938, FBGN0004795, FBGN0028789, FBGN0086613, FBGN0003900, FBGN0010416, FBGN0002962, FBGN0015240	112	739	4566	0.772327	1	0.999985	100
GOTERM_BP_ALL	GO:0065007~biological regulation	34	21.25	0.978387	FBGN0000179, FBGN0027592, FBGN0000139, FBGN0259938, FBGN0004643, FBGN0052743, FBGN0028789, FBGN0085410, FBGN0016797, FBGN0036516, FBGN0034072, FBGN0041184, FBGN0026375, FBGN0004456, FBGN0034405, FBGN0040918, FBGN0001624, FBGN0010434, FBGN0000384, FBGN0010315, FBGN0028926, FBGN0062413, FBGN0003268, FBGN0037327, FBGN0004795, FBGN0015925, FBGN0086613, FBGN0003900, FBGN0010350, FBGN0086779, FBGN00029…	112	1752	4566	0.791157	1	0.999999	100
GOTERM_BP_ALL	GO:0050789~regulation of biological process	30	18.75	0.981308	FBGN0000179, FBGN0027592, FBGN0000139, FBGN0259938, FBGN0004643, FBGN0052743, FBGN0085410, FBGN0016797, FBGN0028789, FBGN0036516, FBGN0041184, FBGN0026375, FBGN0040918, FBGN0001624, FBGN0000384, FBGN0010315, FBGN0028926, FBGN0062413, FBGN0003268, FBGN0037327, FBGN0004795, FBGN0015925, FBGN0086613, FBGN0003900, FBGN0010350, FBGN0086779, FBGN0002962, FBGN0001169, FBGN0010416, FBGN0015240	112	1589	4566	0.769689	1	1	100
GOTERM_BP_ALL	GO:0050794~regulation of cellular process	27	16.875	0.987034	FBGN0000179, FBGN0027592, FBGN0000139, FBGN0259938, FBGN0004643, FBGN0085410, FBGN0016797, FBGN0028789, FBGN0041184, FBGN0026375, FBGN0040918, FBGN0001624, FBGN0000384, FBGN0010315, FBGN0028926, FBGN0003268, FBGN0037327, FBGN0004795, FBGN0015925, FBGN0086613, FBGN0010350, FBGN0003900, FBGN0086779, FBGN0001169, FBGN0002962, FBGN0010416, FBGN0015240	112	1485	4566	0.741234	1	1	100
Annotation Cluster 29	Enrichment Score: 0.1139901196579935
Category	Term	Count	%	PValue	Genes	List Total	Pop Hits	Pop Total	Fold Enrichment	Bonferroni	Benjamini	FDR
GOTERM_BP_ALL	GO:0022610~biological adhesion	4	2.5	0.591421	FBGN0031879, FBGN0001624, FBGN0085242, FBGN0004456	112	125	4566	1.30457	1	0.999112	99.9999
GOTERM_BP_ALL	GO:0007155~cell adhesion	4	2.5	0.591421	FBGN0031879, FBGN0001624, FBGN0085242, FBGN0004456	112	125	4566	1.30457	1	0.999112	99.9999
GOTERM_MF_ALL	GO:0004871~signal transducer activity	7	4.375	0.915611	FBGN0031879, FBGN0016797, FBGN0001624, FBGN0085410, FBGN0000384, FBGN0004456, FBGN0015240	138	382	5583	0.74135	1	0.999962	100
GOTERM_MF_ALL	GO:0060089~molecular transducer activity	7	4.375	0.915611	FBGN0031879, FBGN0016797, FBGN0001624, FBGN0085410, FBGN0000384, FBGN0004456, FBGN0015240	138	382	5583	0.74135	1	0.999962	100
GOTERM_MF_ALL	GO:0004872~receptor activity	5	3.125	0.917983	FBGN0031879, FBGN0016797, FBGN0085410, FBGN0004456, FBGN0015240	138	279	5583	0.725027	1	0.999961	100
Annotation Cluster 30	Enrichment Score: 0.10973705216910867
Category	Term	Count	%	PValue	Genes	List Total	Pop Hits	Pop Total	Fold Enrichment	Bonferroni	Benjamini	FDR
GOTERM_BP_ALL	GO:0006753~nucleoside phosphate metabolic process	3	1.875	0.758597	FBGN0004654, FBGN0019644, FBGN0039790	112	111	4566	1.10183	1	0.999815	100
GOTERM_BP_ALL	GO:0009117~nucleotide metabolic process	3	1.875	0.758597	FBGN0004654, FBGN0019644, FBGN0039790	112	111	4566	1.10183	1	0.999815	100
GOTERM_BP_ALL	GO:0055086~nucleobase, nucleoside and nucleotide metabolic process	3	1.875	0.814267	FBGN0004654, FBGN0019644, FBGN0039790	112	125	4566	0.978429	1	0.999851	100
Annotation Cluster 31	Enrichment Score: 0.1020972318675131
Category	Term	Count	%	PValue	Genes	List Total	Pop Hits	Pop Total	Fold Enrichment	Bonferroni	Benjamini	FDR
GOTERM_BP_ALL	GO:0045165~cell fate commitment	5	3.125	0.574723	FBGN0000258, FBGN0001624, FBGN0003900, FBGN0002962, FBGN0001169	112	165	4566	1.23539	1	0.999163	99.9998
GOTERM_BP_ALL	GO:0007267~cell-cell signaling	3	1.875	0.90095	FBGN0000258, FBGN0001624, FBGN0003900	112	157	4566	0.779004	1	0.999964	100
GOTERM_BP_ALL	GO:0007154~cell communication	3	1.875	0.954001	FBGN0000258, FBGN0001624, FBGN0003900	112	194	4566	0.630431	1	0.999995	100
Annotation Cluster 32	Enrichment Score: 0.10069586384902113
Category	Term	Count	%	PValue	Genes	List Total	Pop Hits	Pop Total	Fold Enrichment	Bonferroni	Benjamini	FDR
GOTERM_BP_ALL	GO:0006911~phagocytosis, engulfment	4	2.5	0.71365	FBGN0038881, FBGN0028382, FBGN0019644, FBGN0034243	112	150	4566	1.08714	1	0.999733	100
GOTERM_BP_ALL	GO:0006909~phagocytosis	4	2.5	0.746338	FBGN0038881, FBGN0028382, FBGN0019644, FBGN0034243	112	158	4566	1.0321	1	0.99979	100
GOTERM_BP_ALL	GO:0006897~endocytosis	5	3.125	0.756186	FBGN0016797, FBGN0038881, FBGN0028382, FBGN0019644, FBGN0034243	112	209	4566	0.975308	1	0.999815	100
GOTERM_BP_ALL	GO:0010324~membrane invagination	5	3.125	0.756186	FBGN0016797, FBGN0038881, FBGN0028382, FBGN0019644, FBGN0034243	112	209	4566	0.975308	1	0.999815	100
GOTERM_BP_ALL	GO:0016044~membrane organization	5	3.125	0.859776	FBGN0016797, FBGN0038881, FBGN0028382, FBGN0019644, FBGN0034243	112	247	4566	0.82526	1	0.999909	100
GOTERM_BP_ALL	GO:0016192~vesicle-mediated transport	5	3.125	0.950083	FBGN0016797, FBGN0038881, FBGN0028382, FBGN0019644, FBGN0034243	112	310	4566	0.657546	1	0.999995	100
Annotation Cluster 33	Enrichment Score: 0.0984351308468377
Category	Term	Count	%	PValue	Genes	List Total	Pop Hits	Pop Total	Fold Enrichment	Bonferroni	Benjamini	FDR
GOTERM_BP_ALL	GO:0006119~oxidative phosphorylation	3	1.875	0.556243	FBGN0037001, FBGN0019644, FBGN0032511	112	76	4566	1.60926	1	0.999141	99.9997
GOTERM_CC_ALL	GO:0044455~mitochondrial membrane part	3	1.875	0.64774	FBGN0037001, FBGN0019644, FBGN0032511	95	89	3836	1.36109	1	0.988138	99.9998
GOTERM_MF_ALL	GO:0004674~protein serine/threonine kinase activity	4	2.5	0.710169	FBGN0037327, FBGN0052743, FBGN0000258, FBGN0031730	138	148	5583	1.09342	1	0.999747	100
GOTERM_BP_ALL	GO:0016310~phosphorylation	7	4.375	0.729641	FBGN0037327, FBGN0052743, FBGN0000258, FBGN0031730, FBGN0037001, FBGN0019644, FBGN0032511	112	294	4566	0.970663	1	0.999752	100
GOTERM_BP_ALL	GO:0006793~phosphorus metabolic process	8	5	0.809765	FBGN0037327, FBGN0052743, FBGN0000258, FBGN0040076, FBGN0031730, FBGN0037001, FBGN0019644, FBGN0032511	112	371	4566	0.879091	1	0.999848	100
GOTERM_BP_ALL	GO:0006796~phosphate metabolic process	8	5	0.809765	FBGN0037327, FBGN0052743, FBGN0000258, FBGN0040076, FBGN0031730, FBGN0037001, FBGN0019644, FBGN0032511	112	371	4566	0.879091	1	0.999848	100
GOTERM_BP_ALL	GO:0043687~post-translational protein modification	8	5	0.826958	FBGN0037327, FBGN0052743, FBGN0000258, FBGN0015925, FBGN0040076, FBGN0036516, FBGN0031730, FBGN0261119	112	379	4566	0.860535	1	0.999879	100
GOTERM_MF_ALL	GO:0016301~kinase activity	6	3.75	0.830041	FBGN0037327, FBGN0052743, FBGN0000258, FBGN0001624, FBGN0031730, FBGN0032811	138	282	5583	0.860777	1	0.999737	100
GOTERM_BP_ALL	GO:0006468~protein amino acid phosphorylation	4	2.5	0.848495	FBGN0037327, FBGN0052743, FBGN0000258, FBGN0031730	112	190	4566	0.858271	1	0.999907	100
GOTERM_CC_ALL	GO:0005743~mitochondrial inner membrane	3	1.875	0.850749	FBGN0037001, FBGN0019644, FBGN0032511	95	135	3836	0.89731	1	0.998446	100
GOTERM_MF_ALL	GO:0004672~protein kinase activity	4	2.5	0.885568	FBGN0037327, FBGN0052743, FBGN0000258, FBGN0031730	138	205	5583	0.789396	1	0.999918	100
GOTERM_BP_ALL	GO:0006464~protein modification process	9	5.625	0.887155	FBGN0037327, FBGN0052743, FBGN0035558, FBGN0000258, FBGN0015925, FBGN0040076, FBGN0036516, FBGN0031730, FBGN0261119	112	462	4566	0.794179	1	0.999945	100
GOTERM_BP_ALL	GO:0043412~biopolymer modification	9	5.625	0.92439	FBGN0037327, FBGN0052743, FBGN0035558, FBGN0000258, FBGN0015925, FBGN0040076, FBGN0036516, FBGN0031730, FBGN0261119	112	493	4566	0.744241	1	0.999983	100
GOTERM_MF_ALL	GO:0016773~phosphotransferase activity, alcohol group as acceptor	4	2.5	0.950483	FBGN0037327, FBGN0052743, FBGN0000258, FBGN0031730	138	251	5583	0.644725	1	0.999992	100
Annotation Cluster 34	Enrichment Score: 0.09679657680715001
Category	Term	Count	%	PValue	Genes	List Total	Pop Hits	Pop Total	Fold Enrichment	Bonferroni	Benjamini	FDR
GOTERM_MF_ALL	GO:0004252~serine-type endopeptidase activity	3	1.875	0.615866	FBGN0039630, FBGN0003450, FBGN0003863	138	84	5583	1.44488	1	0.999442	99.9998
GOTERM_MF_ALL	GO:0008236~serine-type peptidase activity	3	1.875	0.704398	FBGN0039630, FBGN0003450, FBGN0003863	138	99	5583	1.22596	1	0.999757	100
GOTERM_MF_ALL	GO:0017171~serine hydrolase activity	3	1.875	0.714836	FBGN0039630, FBGN0003450, FBGN0003863	138	101	5583	1.20168	1	0.999683	100
GOTERM_BP_ALL	GO:0006508~proteolysis	7	4.375	0.839351	FBGN0039630, FBGN0003450, FBGN0036516, FBGN0030306, FBGN0003863, FBGN0015509, FBGN0039640	112	337	4566	0.84681	1	0.999904	100
GOTERM_MF_ALL	GO:0008233~peptidase activity	5	3.125	0.900268	FBGN0039630, FBGN0003450, FBGN0030306, FBGN0003863, FBGN0039640	138	267	5583	0.757613	1	0.999941	100
GOTERM_MF_ALL	GO:0004175~endopeptidase activity	3	1.875	0.939734	FBGN0039630, FBGN0003450, FBGN0003863	138	180	5583	0.674275	1	0.999987	100
GOTERM_MF_ALL	GO:0070011~peptidase activity, acting on L-amino acid peptides	4	2.5	0.954097	FBGN0039630, FBGN0003450, FBGN0003863, FBGN0039640	138	255	5583	0.634612	1	0.999993	100
Annotation Cluster 35	Enrichment Score: 0.08715482904827127
Category	Term	Count	%	PValue	Genes	List Total	Pop Hits	Pop Total	Fold Enrichment	Bonferroni	Benjamini	FDR
GOTERM_BP_ALL	GO:0007424~open tracheal system development	3	1.875	0.79964	FBGN0010434, FBGN0010350, FBGN0004456	112	121	4566	1.01077	1	0.999861	100
GOTERM_BP_ALL	GO:0060541~respiratory system development	3	1.875	0.79964	FBGN0010434, FBGN0010350, FBGN0004456	112	121	4566	1.01077	1	0.999861	100
GOTERM_CC_ALL	GO:0044459~plasma membrane part	6	3.75	0.856537	FBGN0001624, FBGN0034072, FBGN0010434, FBGN0000384, FBGN0010350, FBGN0004456	95	293	3836	0.826873	1	0.998472	100
Annotation Cluster 36	Enrichment Score: 0.07939380474860931
Category	Term	Count	%	PValue	Genes	List Total	Pop Hits	Pop Total	Fold Enrichment	Bonferroni	Benjamini	FDR
GOTERM_BP_ALL	GO:0051716~cellular response to stimulus	5	3.125	0.713442	FBGN0037327, FBGN0015925, FBGN0259113, FBGN0002905, FBGN0010350	112	197	4566	1.03472	1	0.999748	100
GOTERM_BP_ALL	GO:0033554~cellular response to stress	3	1.875	0.837602	FBGN0037327, FBGN0259113, FBGN0002905	112	132	4566	0.926542	1	0.999903	100
GOTERM_BP_ALL	GO:0050896~response to stimulus	13	8.125	0.875716	FBGN0034405, FBGN0000258, FBGN0002905, FBGN0034181, FBGN0004227, FBGN0037327, FBGN0052743, FBGN0004795, FBGN0015925, FBGN0038934, FBGN0259113, FBGN0010350, FBGN0033188	112	643	4566	0.824234	1	0.999923	100
GOTERM_BP_ALL	GO:0006950~response to stress	5	3.125	0.919739	FBGN0037327, FBGN0052743, FBGN0259113, FBGN0002905, FBGN0033188	112	282	4566	0.722834	1	0.999982	100
Annotation Cluster 37	Enrichment Score: 0.04800614525908847
Category	Term	Count	%	PValue	Genes	List Total	Pop Hits	Pop Total	Fold Enrichment	Bonferroni	Benjamini	FDR
GOTERM_BP_ALL	GO:0009605~response to external stimulus	3	1.875	0.795829	FBGN0004227, FBGN0034181, FBGN0010350	112	120	4566	1.0192	1	0.999869	100
GOTERM_BP_ALL	GO:0050890~cognition	3	1.875	0.90095	FBGN0004227, FBGN0038934, FBGN0010350	112	157	4566	0.779004	1	0.999964	100
GOTERM_BP_ALL	GO:0050877~neurological system process	5	3.125	0.941702	FBGN0004227, FBGN0034181, FBGN0001624, FBGN0038934, FBGN0010350	112	301	4566	0.677207	1	0.999991	100
GOTERM_BP_ALL	GO:0003008~system process	5	3.125	0.951791	FBGN0004227, FBGN0034181, FBGN0001624, FBGN0038934, FBGN0010350	112	312	4566	0.653331	1	0.999995	100
Annotation Cluster 38	Enrichment Score: 0.02158535930861771
Category	Term	Count	%	PValue	Genes	List Total	Pop Hits	Pop Total	Fold Enrichment	Bonferroni	Benjamini	FDR
GOTERM_BP_ALL	GO:0008104~protein localization	6	3.75	0.85621	FBGN0051232, FBGN0033902, FBGN0015925, FBGN0001624, FBGN0034072, FBGN0010434	112	296	4566	0.826375	1	0.999907	100
GOTERM_BP_ALL	GO:0070727~cellular macromolecule localization	3	1.875	0.906787	FBGN0051232, FBGN0015925, FBGN0010434	112	160	4566	0.764397	1	0.99997	100
GOTERM_BP_ALL	GO:0033036~macromolecule localization	6	3.75	0.956563	FBGN0051232, FBGN0033902, FBGN0015925, FBGN0001624, FBGN0034072, FBGN0010434	112	374	4566	0.65403	1	0.999996	100
GOTERM_BP_ALL	GO:0015031~protein transport	3	1.875	0.961211	FBGN0051232, FBGN0033902, FBGN0010434	112	202	4566	0.605463	1	0.999997	100
GOTERM_BP_ALL	GO:0051641~cellular localization	6	3.75	0.961328	FBGN0051232, FBGN0033902, FBGN0015925, FBGN0001624, FBGN0034072, FBGN0010434	112	381	4566	0.642013	1	0.999997	100
GOTERM_BP_ALL	GO:0045184~establishment of protein localization	3	1.875	0.965899	FBGN0051232, FBGN0033902, FBGN0010434	112	208	4566	0.587998	1	0.999998	100
GOTERM_BP_ALL	GO:0022607~cellular component assembly	5	3.125	0.982241	FBGN0015925, FBGN0001624, FBGN0010434, FBGN0027592, FBGN0039626	112	367	4566	0.55542	1	1	100
GOTERM_BP_ALL	GO:0051649~establishment of localization in cell	4	2.5	0.98798	FBGN0051232, FBGN0033902, FBGN0001624, FBGN0010434	112	324	4566	0.503307	1	1	100
GOTERM_BP_ALL	GO:0044085~cellular component biogenesis	5	3.125	0.993904	FBGN0015925, FBGN0001624, FBGN0010434, FBGN0027592, FBGN0039626	112	422	4566	0.483031	1	1	100
Annotation Cluster 39	Enrichment Score: 0.015286274244208614
Category	Term	Count	%	PValue	Genes	List Total	Pop Hits	Pop Total	Fold Enrichment	Bonferroni	Benjamini	FDR
GOTERM_BP_ALL	GO:0007010~cytoskeleton organization	6	3.75	0.934946	FBGN0031980, FBGN0001624, FBGN0052138, FBGN0034072, FBGN0010434, FBGN0039626	112	349	4566	0.70088	1	0.999989	100
GOTERM_BP_ALL	GO:0000226~microtubule cytoskeleton organization	3	1.875	0.970045	FBGN0031980, FBGN0001624, FBGN0039626	112	214	4566	0.571512	1	0.999999	100
GOTERM_BP_ALL	GO:0007017~microtubule-based process	3	1.875	0.992117	FBGN0031980, FBGN0001624, FBGN0039626	112	274	4566	0.446363	1	1	100
