# Supplementary material for: Dynamic changes in host–virus interactions associated with colony founding and social environment in fire ant queens (Solenopsis invicta)
Source: Ecol Evol. 2015 Dec 29;6(1):233–44. doi: 10.1002/ece3.1843 (PMC4716520; doi:10.1002/ece3.1843)
Supplement: Supplementary file 9 — Table S4. Gene lists that were enclosed in the four significant clusters produced by analysis in DAVID. [file ECE3-6-233-s009.xlsx]

## Sheet: S4
Dynamic changes in host-virus interactions associated with colony founding and social environment in fire ant queens (Solenopsis invicta); Fabio Manfredini, DeWayne Shoemaker, Christina M. Grozinger; Supporting Information – Ecology and Evolution
Table S4. Gene lists that were enclosed in the four significant clusters produced by analysis in DAVID
GO:0016796~exonuclease activity, active with either ribo- or deoxyribonucleic acids and producing 5'-phosphomonoesters
flybase ID	Drosophila melanogaster ortholog
FBGN0034065	Dmel_CG8395
FBGN0036916	Dmel_CG8025
FBGN0039183	Dmel_CG6413
FBGN0259113	DNA polymerase alpha 180kD
GO:0003723~RNA binding
flybase ID	Drosophila melanogaster ortholog
FBGN0002962	nanos
FBGN0004227	no on or off transient A
FBGN0010416	Negative elongation factor D
FBGN0025571	Splicing factor 1
FBGN0027091	Cysteinyl-tRNA synthetase
FBGN0028382	cyclophilin-33
FBGN0034065	Dmel_CG8395
FBGN0036335	mitochondrial ribosomal protein L20
FBGN0036916	Dmel_CG8025
FBGN0038934	Poly(A) RNA polymerase gld-2 homolog A
FBGN0039183	Dmel_CG6413
FBGN0039626	Pre-mRNA-splicing factor Slu7
FBGN0053100	Dmel_CG33100
GO:0000184~nuclear-transcribed mRNA catabolic process, nonsense-mediated decay
flybase ID	Drosophila melanogaster ortholog
FBGN0023520	Protein SMG9
FBGN0032296	Protein SMG8
FBGN0052743	Serine/threonine-protein kinase Smg1
GO:0044238~primary metabolic process
flybase ID	Drosophila melanogaster ortholog
FBGN0000179	bifid
FBGN0000258	Casein kinase II alpha subunit
FBGN0000556	Elongation factor 1alpha48D
FBGN0000557	Elongation factor 1alpha100E
FBGN0002905	mutagen-sensitive 308
FBGN0002962	nanos
FBGN0003450	snake
FBGN0003863	alphaTrypsin
FBGN0003900	twist
FBGN0004227	no on or off transient A
FBGN0004654	Phosphogluconate dehydrogenase
FBGN0004795	retained
FBGN0010350	CDP diglyceride synthetase
FBGN0010416	Negative elongation factor D
FBGN0010591	Sphingosine-1-phosphate lyase
FBGN0015240	Hormone receptor-like in 96
FBGN0015509	lin-19-like
FBGN0015925	capsuleen
FBGN0019644	ATP synthase, subunit b
FBGN0023520	Protein SMG9
FBGN0025571	Splicing factor 1
FBGN0026259	Dmel_CG10840
FBGN0026616	Dmel_CG4606
FBGN0027091	Cysteinyl-tRNA synthetase
FBGN0027348	bubblegum
FBGN0027535	brother of tout-velu
FBGN0027592	Mediator complex subunit 15
FBGN0028382	cyclophilin-33
FBGN0028926	Protein Dr1
FBGN0030306	Spase 25-subunit
FBGN0030990	Dmel_CG7556
FBGN0031651	mitochondrial ribosomal protein L24
FBGN0031717	Glucosamine-6-phosphate isomerase
FBGN0031730	Dmel_CG7236
FBGN0031980	Ribosomal protein L36A
FBGN0032168	Dmel_CG13126
FBGN0032296	Protein SMG8
FBGN0032811	Probable phosphomevalonate kinase
FBGN0033902	Transport and Golgi organization 7
FBGN0034065	Dmel_CG8395
FBGN0034181	Dmel_CG8963
FBGN0034405	Juvenile hormone epoxide hydrolase 2
FBGN0035558	Dmel_CG11357
FBGN0036207	Dmel_CG10907
FBGN0036335	mitochondrial ribosomal protein L20
FBGN0036516	Ubiquitin carrier protein
FBGN0036916	Dmel_CG8025
FBGN0037327	pancreatic eIF-2alpha kinase
FBGN0037892	mitochondrial ribosomal protein L40
FBGN0038934	Poly(A) RNA polymerase gld-2 homolog A
FBGN0039183	Dmel_CG6413
FBGN0039626	Pre-mRNA-splicing factor Slu7
FBGN0039630	Dmel_CG11843
FBGN0039640	Dmel_CG14516
FBGN0039755	Dmel_CG15531
FBGN0039790	Dmel_CG2246
FBGN0040076	Low molecular weight phosphotyrosine protein phosphatase 2; Low molecular weight phosphotyrosine protein phosphatase 1
FBGN0040697	tipE homolog 3
FBGN0051414	Dmel_CG31414
FBGN0051739	Dmel_CG31739
FBGN0052743	Serine/threonine-protein kinase Smg1
FBGN0053100	Dmel_CG33100
FBGN0086613	Putative DNA helicase Ino80
FBGN0250862	radish
FBGN0259113	DNA polymerase alpha 180kD
FBGN0259938	Dmel_CG17100
FBGN0261119	GTP-binding-protein
FBGN0261244	Dmel_CG33174
