# Supplementary material for: Dynamic changes in host–virus interactions associated with colony founding and social environment in fire ant queens (Solenopsis invicta)
Source: Ecol Evol. 2015 Dec 29;6(1):233–44. doi: 10.1002/ece3.1843 (PMC4716520; doi:10.1002/ece3.1843)
Supplement: Supplementary file 10 — Table S5. Results of comparative studies with genes that were differentially expressed in honey bees infected by Israeli Acute Paralysis Virus (Galbraith et al. 2015 study). [file ECE3-6-233-s010.xlsx]

## Sheet: S5
Dynamic changes in host-virus interactions associated with colony founding and social environment in fire ant queens (Solenopsis invicta); Fabio Manfredini, DeWayne Shoemaker, Christina M. Grozinger; Supporting Information – Ecology and Evolution
Table S5. Results of comparative studies with genes that were differentially expressed in honey bees infected by Israeli Acute Paralysis Virus (Galbraith et al. 2015 study)
		Patterns of expression in Solenopsis invicta				Patterns of expression in Apis mellifera
Array transcript ID	S. invicta gene ID	non-infected	SINV1-infected	SINV2-infected	co-infected	A. mellifera ortholog	IAPV-infected	flybase ID	Drosophila melanogaster ortholog	Gene symbol	Biological function
EWGM_SinvR_isotig17883	SI2.2.0_15463	down	up	down	down	GB50418	up	FBgn0262473	toll like receptor 1 (Toll-1)	Tl-PA	innate immune response; antimicrobial humoral response; regulation of hemocyte differentiation
EWOGM_SinvM_contig01691	SI2.2.0_04053, SI2.2.0_05810	down	up	up	up	GB42829	down	FBgn0034405	Juvenile hormone epoxide hydrolase 2	Jheh2	juvenile hormone catabolic process
EWOGM_SinvM_contig101907	SINVlc3_012454	down	up	up	up	GB52074	down	FBgn0004654	Phosphogluconate dehydrogenase	Pgd	activation of MAPK activity
EWOGM_SinvM_contig18506	SINVlc3_009924	up	up	down	down	GB52039	up	FBgn0259938	clockwork orange	cwo	circadian regulation of gene expression; dendrite morphogenesis
EWOGM_SinvM_contig46061	SINVlc3_032090	down	up	up	down	GB46114	up	FBgn0052138	Formin-like protein CG32138	N/A	neuron projection morphogenesis
EWOGM_SinvM_contig49362	SINVlc3_021800	down	up	up	up	GB52933	up	FBgn0031016	kekkon5	kek5	Bone Morphogenetic Protein (BMP) signaling
EWOGM_SinvM_contig53231	SINVlc3_033774	down	up	up	down	GB51757	up	FBgn0032600	Dmel_CG17912	CG17912-PB	dendrite morphogenesis
EWOGM_SinvM_contig78890	SINVlc3_007105	up	down	up	up	GB44485	up	FBgn0038693	Dmel_CG5237	unc79	locomotor rhythm
EWOGM_SinvR_isotig07888	SINVlc3_037012	down	down	up	up	GB55123	up	FBgn0086779	cytohesin-1-like	steppke	MAPK activation in EGFR signaling; insulin signalling
EWOGM_SinvR_isotig10036	SINVlc3_012825	down	down	up	down	GB55016	up	FBgn0033188	Death resistor Adh domain containing target	Drat	cellular response to ethanol; response to hypoxia
GM_cdna_SI2.2.0_00978	SI2.2.0_00978	down	up	up	up	GB40648	up	FBgn0001624	discs large 1	dlg1, dlg, DlgA, l(1)d.lg-1, Dlg-A, misb, dlg-1, l(1)dlg, l(1)dlg-1, CG1730, l(1)discs large	phototaxis, circadian activity, and courtship
