# Supplementary material for: Dynamic changes in host–virus interactions associated with colony founding and social environment in fire ant queens (Solenopsis invicta)
Source: Ecol Evol. 2015 Dec 29;6(1):233–44. doi: 10.1002/ece3.1843 (PMC4716520; doi:10.1002/ece3.1843)
Supplement: Supplementary file 11 — Table S6. Transcripts that were differentially expressed in SINV‐1, SINV‐2 and co‐infected queens vs. controls. [file ECE3-6-233-s011.xlsx]

## Sheet: S6
Dynamic changes in host-virus interactions associated with colony founding and social environment in fire ant queens (Solenopsis invicta); Fabio Manfredini, DeWayne Shoemaker, Christina M. Grozinger; Supporting Information – Ecology and Evolution
Table S6. Transcripts that were differentially expressed in SINV-1, SINV-2 and co-infected queens vs. controls
		Patterns of expression				Mean expression values
Array transcript ID	S. invicta gene ID	control	SINV-1	SINV-2	co-infected	control	SINV-1	SINV-2	co-infected	flybase ID	Drosophila melanogaster ortholog	Gene symbol	Biological function
EWGM_SinvR_isotig05756	SI2.2.0_15376	down	up	up	up	-0.304905	0.0503671	0.110953	0.143585	FBgn0010416	Negative elongation factor D	TH1	negative regulation of transcription elongation from RNA polymerase II promoter
EWGM_SinvR_isotig08388	SI2.2.0_12919	down	up	up	down	-0.225465	0.102805	0.135973	-0.0133129	FBgn0053230	Dmel_CG33230	NA	NA
EWGM_SinvR_isotig15530	SI2.2.0_09998	down	up	up	up	-0.237129	0.0419557	0.164124	0.0310486	FBgn0039634	α-Mannosidase class I b	α-Man-Ib	encapsulation of foreign target
EWGM_SinvR_isotig16561	SI2.2.0_02020	down	up	up	up	-0.41426	0.110435	0.227983	0.0758427	FBgn0030878	Dmel_CG6769	NA	NA
EWGM_SinvR_isotig19589	SI2.2.0_06194	down	up	down	up	-0.304018	0.170089	-0.00682116	0.140751	FBgn0030668	Dmel_CG8128	NA	regulation of cell cycle
EWGM_SinvR_isotig21142	NA	down	up	up	up	-0.238109	0.0183641	0.197781	0.0219647	NA	NA	NA	NA
EWOGM_SinvM_contig36499	SI2.2.0_07167	down	up	up	up	-0.46497	0.198334	0.103982	0.162654	FBgn0035964	Dihydropteridine reductase	Dhpr	NA
EWOGM_SinvM_contig48956	SINVlc3_038389	down	up	up	up	-0.332774	0.131425	0.0866026	0.114747	FBgn0260744	Transport and Golgi organization 9	Tango9	Golgi apparatus
EWOGM_SinvM_contig49362	SINVlc3_021800	down	up	up	up	-0.513725	0.186563	0.220316	0.106847	FBgn0031016	kekkon5	kek5	regulation of BMP signaling pathway
EWOGM_SinvM_contig51756	SI2.2.0_01643	down	up	up	up	-0.617278	0.153589	0.179088	0.284601	FBgn0035515	Dmel_CG14997	NA	NA
EWOGM_SinvM_contig52774	NA	down	up	up	up	-0.679503	0.105309	0.256731	0.317464	NA	NA	NA	NA
EWOGM_SinvM_contig88649	NA	down	up	up	up	-2.01068	0.653703	1.10226	0.254714	NA	NA	NA	NA
GM_cdna_SI2.2.0_05973	SI2.2.0_05973	down	down	up	up	-0.0881569	-0.0136847	0.0492393	0.0526022	FBgn0027509	Dmel_CG7261	NA	NA
