# Supplementary material for: Dynamic changes in host–virus interactions associated with colony founding and social environment in fire ant queens (Solenopsis invicta)
Source: Ecol Evol. 2015 Dec 29;6(1):233–44. doi: 10.1002/ece3.1843 (PMC4716520; doi:10.1002/ece3.1843)
Supplement: Supplementary file 12 — Table S7. Significantly differentially expressed transcripts between SINV‐1 infected queens and controls. [file ECE3-6-233-s012.xlsx]

## Sheet: S7
Dynamic changes in host-virus interactions associated with colony founding and social environment in fire ant queens (Solenopsis invicta); Fabio Manfredini, DeWayne Shoemaker, Christina M. Grozinger; Supporting Information – Ecology and Evolution
Table S7. Significantly differentially expressed transcripts between SINV-1 infected queens and controls
NOTE: positive "Estimate" means up-regulated in SINV-1 infected, while negative "Estimate" means up-regulated in controls
Array transcript ID	S. invicta gene ID	flybase ID	Estimate	False Discovery Rate	gene description	GO term
EWGM_SinvR_isotig05756	SI2.2.0_15376	FBgn0010416	0.6407	0.026359	Putative uncharacterized protein (Fragment)	negative regulation of transcription, DNA-dependent; nucleus
EWGM_SinvR_isotig08388	SI2.2.0_12919	FBgn0053230	0.604	0.034912	Putative uncharacterized protein (Fragment)	NA
EWGM_SinvR_isotig15530	SI2.2.0_09998	FBgn0039634	0.6984	0.027681	NA	NA
EWGM_SinvR_isotig16561	SI2.2.0_02020	FBgn0030878	0.5296	0.047822	Putative uncharacterized protein (Fragment)	intracellular; nucleic acid binding; zinc ion binding
EWGM_SinvR_isotig19589	SI2.2.0_06194	FBgn0030668	0.8964	0.013217	Putative uncharacterized protein (Fragment)	hydrolase activity
EWGM_SinvR_isotig21142	NA	NA	0.9212	0.1176	NA	NA
EWOGM_SinvM_contig00368	NA	NA	-1.1127	0.2179	NA	NA
EWOGM_SinvM_contig04040	NA	NA	2.8881	0.5231	NA	NA
EWOGM_SinvM_contig06427	NA	NA	1.6829	0.2946	NA	NA
EWOGM_SinvM_contig104064	NA	NA	0.6466	0.1186	NA	NA
EWOGM_SinvM_contig12042	NA	NA	1.2098	0.1835	NA	NA
EWOGM_SinvM_contig13722	NA	NA	0.6379	0.1277	NA	NA
EWOGM_SinvM_contig15538	SINVlc3_017721	FBgn0085410	0.7492	0.03228	galanin receptor type 2; galanin receptor type 2-like; neuropeptide receptor a31;	galanin receptor activity; G-protein signaling, coupled to cyclic nucleotide second messenger; integral to membrane; neuropeptide Y receptor activity; synaptic transmission;
EWOGM_SinvM_contig18903	NA	NA	2.3767	0.4194	NA	NA
EWOGM_SinvM_contig36499	SI2.2.0_07167	FBgn0035964	0.9516	0.031338	Putative uncharacterized protein (Fragment)	nucleotide binding; oxidoreductase activity
EWOGM_SinvM_contig44539	SINVlc3_026357	FBgn0010350	1.6303	0.023293	phosphatidate cytidylyltransferase	signal transduction; phospholipid biosynthetic process; glycerolipid metabolic process; integral to membrane; receptor activity; phosphatidate cytidylyltransferase activity;
EWOGM_SinvM_contig48089	NA	NA	0.9876	0.1747	NA	NA
EWOGM_SinvM_contig48956	SINVlc3_038389	FBgn0260744	0.5584	0.033227	transmembrane protein c2orf18; transmembrane protein c2orf18-like;	organelle membrane; intracellular membrane-bounded organelle; cytoplasmic part; integral to membrane; intracellular organelle part;
EWOGM_SinvM_contig49362	SINVlc3_021800	FBgn0031016	0.8163	0.042739	isoform a; leucine-rich repeat-containing protein 24;	protein binding;
EWOGM_SinvM_contig51756	SI2.2.0_01643	FBgn0035515	0.763	0.044213	Putative uncharacterized protein (Fragment)	oxidoreductase activity
EWOGM_SinvM_contig52774	NA	NA	1.2337	0.2541	NA	NA
EWOGM_SinvM_contig61710	NA	NA	-1.7948	0.2399	NA	NA
EWOGM_SinvM_contig81054	SINVlc3_014737	FBgn0263200	1.1714	0.021974	galactose-1-phosphate uridylyltransferase	galactose metabolic process; nucleotide metabolic process; zinc ion binding; UDP-glucose:hexose-1-phosphate uridylyltransferase activity;
EWOGM_SinvM_contig85105	SINVlc3_023705	FBgn0030306	-3.3654	0.001444	integrator complex subunit 8; signal peptidase complex subunit 2;	binding; integral to membrane; peptidase activity; signal peptidase complex; signal peptide processing;
EWOGM_SinvM_contig88649	NA	NA	4.0775	0.7097	NA	NA
EWOGM_SinvM_contig93771	SINVlc3_017316	FBgn0032811	1.0087	0.038655	phosphomevalonate kinase	phosphorylation; isopentenyl diphosphate biosynthetic process, mevalonate pathway; cholesterol biosynthetic process; cytoplasm; soluble fraction; phosphomevalonate kinase activity;
EWOGM_SinvR_isotig04644	NA	NA	0.7102	0.1472	NA	NA
EWOGM_SinvR_isotig08847	SINVlc3_018728	FBgn0031011	1.0191	0.047822	monocarboxylate transporter	transmembrane transport; integral to membrane;
EWOGM_SinvR_isotig19027	NA	NA	1.3674	0.2609	NA	NA
EWOGM_SinvR_isotig25001	SI2.2.0_04925	FBgn0037327	2.7497	0.001548	Putative uncharacterized protein (Fragment)	ATP binding; protein serine/threonine kinase activity
GM_cdna_SI2.2.0_02424	NA	NA	0.7308	0.1432	NA	NA
GM_cdna_SI2.2.0_03762	SI2.2.0_03762	FBgn0041184	0.5317	0.022728	Putative uncharacterized protein (Fragment)	NA
GM_cdna_SI2.2.0_04217	SI2.2.0_04217	FBgn0010591	0.6158	0.045729	Putative uncharacterized protein (Fragment)	carboxy-lyase activity; carboxylic acid metabolic process; pyridoxal phosphate binding
GM_cdna_SI2.2.0_05973	SI2.2.0_05973	FBgn0027509	0.4742	0.01581	Putative uncharacterized protein (Fragment)	NA
