# Supplementary material for: Dynamic changes in host–virus interactions associated with colony founding and social environment in fire ant queens (Solenopsis invicta)
Source: Ecol Evol. 2015 Dec 29;6(1):233–44. doi: 10.1002/ece3.1843 (PMC4716520; doi:10.1002/ece3.1843)
Supplement: Supplementary file 13 — Table S8. Significantly differentially expressed transcripts between SINV‐2 infected queens and controls. [file ECE3-6-233-s013.xlsx]

## Sheet: S8
Dynamic changes in host-virus interactions associated with colony founding and social environment in fire ant queens (Solenopsis invicta); Fabio Manfredini, DeWayne Shoemaker, Christina M. Grozinger; Supporting Information – Ecology and Evolution
Table S8. Significantly differentially expressed transcripts between SINV-2 infected queens and controls
NOTE: positive "Estimate" means up-regulated in SINV-2 infected, while negative "Estimate" means up-regulated in controls
Array transcript ID	S. invicta gene ID	flybase ID	Estimate	False Discovery Rate	gene description	GO term
EWGM_SinvM_contig09056	SI2.2.0_03253	FBgn0003900	0.6833	0.026095	Putative uncharacterized protein (Fragment)	NA
EWGM_SinvM_contig33913	SINVlc3_011615	FBgn0031980	2.2993	0.046324	ribosomal protein l44e	translation; ribosome biogenesis; ribosome; structural constituent of ribosome;
EWGM_SinvM_contig73680	NA	NA	-1.217	0.2073	NA	NA
EWGM_SinvM_contig83394	SI2.2.0_04701	FBgn0039626	0.6341	0.043053	Putative uncharacterized protein (Fragment)	nucleic acid binding; zinc ion binding
EWGM_SinvM_contig91057	SI2.2.0_01461	FBgn0039341	0.9127	0.03372	Putative uncharacterized protein (Fragment)	carbon-nitrogen ligase activity, with glutamine as amido-N-donor
EWGM_SinvR_isotig00841	SI2.2.0_09503	FBgn0027592	0.807	0.004224	Putative uncharacterized protein (Fragment)	RNA polymerase II transcription cofactor activity; mediator complex
EWGM_SinvR_isotig05756	SI2.2.0_15376	FBgn0010416	0.9547	0.001436	Putative uncharacterized protein (Fragment)	negative regulation of transcription, DNA-dependent; nucleus
EWGM_SinvR_isotig08102	SINVlc3_025459	FBgn0004456	0.6849	0.038043	integrin alpha-ps1	cell adhesion; integrin complex; integrin-mediated signaling pathway; receptor activity;
EWGM_SinvR_isotig08386	SI2.2.0_11514	FBgn0036916	0.8417	0.016321	Putative uncharacterized protein (Fragment)	RNA binding; RNA processing
EWGM_SinvR_isotig08388	SI2.2.0_12919	FBgn0053230	0.6737	0.015176	Putative uncharacterized protein (Fragment)	NA
EWGM_SinvR_isotig08932	SINVlc3_032427	FBgn0034959	1.1105	0.005022	mgc83717 protein	transferase activity, transferring glycosyl groups;
EWGM_SinvR_isotig09612	NA	NA	0.9754	0.1668	NA	NA
EWGM_SinvR_isotig11352	SI2.2.0_04626	FBgn0032391	0.9562	0.047335	Putative uncharacterized protein (Fragment)	NA
EWGM_SinvR_isotig11617	SINVlc3_023888	FBgn0262103	1.2804	0.030119	serine threonine-protein kinase qsk	protein amino acid phosphorylation; serine family amino acid metabolic process; ATP binding; protein serine/threonine kinase activity; protein tyrosine kinase activity;
EWGM_SinvR_isotig11717	SI2.2.0_10220	FBgn0030000	0.6724	0.042617	Putative uncharacterized protein (Fragment)	NA
EWGM_SinvR_isotig12196	SI2.2.0_03405	FBgn0037001	0.7166	0.030153	Putative uncharacterized protein (Fragment)	catalytic activity; cellular metabolic process; coenzyme binding; nucleotide binding
EWGM_SinvR_isotig12723	NA	NA	0.9808	0.188	NA	NA
EWGM_SinvR_isotig15056	SINVlc3_016661	FBgn0035088	0.728	0.021974	hypothetical protein SINV_80259 [Solenopsis invicta]; juvenile hormone esterase binding protein;	mitochondrion;
EWGM_SinvR_isotig15449	SI2.2.0_08402	FBgn0034181	0.6615	0.009996	Putative uncharacterized protein (Fragment)	RNA metabolic process; binding
EWGM_SinvR_isotig15493	SI2.2.0_08138	FBgn0034528	0.834	0.023948	Putative uncharacterized protein (Fragment)	intracellular; nucleic acid binding
EWGM_SinvR_isotig15530	SI2.2.0_09998	FBgn0039634	0.9331	0.003189	NA	NA
EWGM_SinvR_isotig16072	SI2.2.0_11909	FBgn0034243	1.0133	0.013217	Putative uncharacterized protein (Fragment)	GTP binding; nucleolus
EWGM_SinvR_isotig16466	SI2.2.0_16058	FBgn0037606	0.5437	0.049862	Putative uncharacterized protein (Fragment)	oxidoreductase activity
EWGM_SinvR_isotig16492	SINVlc3_016720	FBgn0004795	0.7564	0.043289	protein dead ringer	intracellular; DNA binding;
EWGM_SinvR_isotig16561	SI2.2.0_02020	FBgn0030878	0.8301	0.001548	Putative uncharacterized protein (Fragment)	intracellular; nucleic acid binding; zinc ion binding
EWGM_SinvR_isotig16993	SI2.2.0_13294	FBgn0000139	1.0148	0.004598	Putative uncharacterized protein (Fragment)	zinc ion binding
EWGM_SinvR_isotig17391	SI2.2.0_14839	FBgn0262560	0.5478	0.039501	Putative uncharacterized protein (Fragment)	NA
EWGM_SinvR_isotig17761	NA	NA	0.6693	0.1383	NA	NA
EWGM_SinvR_isotig19122	SINVlc3_037914	FBgn0037312	1.2573	0.049331	stromal cell-derived factor 2	membrane; transferase activity, transferring glycosyl groups;
EWGM_SinvR_isotig19321	SI2.2.0_11967	FBgn0003863	4.4794	0.01581	Putative uncharacterized protein (Fragment)	proteolysis; serine-type endopeptidase activity
EWGM_SinvR_isotig19589	SI2.2.0_06194	FBgn0030668	0.8145	0.023948	Putative uncharacterized protein (Fragment)	hydrolase activity
EWGM_SinvR_isotig20021	NA	NA	1.4267	0.2632	NA	NA
EWGM_SinvR_isotig21142	NA	NA	1.1827	0.1166	NA	NA
EWOGM_SinvM_contig00333	NA	NA	-1.814	0.3152	NA	NA
EWOGM_SinvM_contig06122	NA	NA	0.5773	0.1066	NA	NA
EWOGM_SinvM_contig07333	NA	NA	0.8026	0.1518	NA	NA
EWOGM_SinvM_contig09359	SINVlc3_017341	FBgn0002962	1.2881	0.013114	nanos-like protein	zinc ion binding; RNA binding;
EWOGM_SinvM_contig100756	NA	NA	1.2911	0.2275	NA	NA
EWOGM_SinvM_contig101457	SINVlc3_031254	FBgn0031866	1.465	0.038043	neuroligin 2	cell adhesion; synapse maturation; membrane; neurexin binding; carboxylesterase activity;
EWOGM_SinvM_contig101907	SINVlc3_012454	FBgn0004654	0.7431	0.034735	6-phosphogluconate dehydrogenase	D-gluconate metabolic process; pentose-phosphate shunt; mitochondrion; NADP or NADPH binding; phosphogluconate dehydrogenase (decarboxylating) activity;
EWOGM_SinvM_contig103915	SI2.2.0_07226	FBgn0032168	0.7932	0.016335	Putative uncharacterized protein (Fragment)	methyltransferase activity; translation
EWOGM_SinvM_contig10437	SINVlc3_023286	FBgn0034072	0.9622	0.033204	hypothetical protein SINV_05379 [Solenopsis invicta]	membrane; calcium ion binding;
EWOGM_SinvM_contig108452	SINVlc3_011665	FBgn0010434	-1.1369	0.047335	protein homolog	actin binding; adult somatic muscle development; chitin-based embryonic cuticle biosynthetic process; cytoplasm; cytoskeleton; cytoskeleton organization; dorsal closure; establishment of glial blood-brain barrier; establishment or maintenance of cell polarity; extrinsic to membrane; fusome; maintenance of imaginal disc-derived wing hair orientation; neuropeptide hormone activity; neuropeptide sig…
EWOGM_SinvM_contig108484	SI2.2.0_80433	FBgn0259677	0.6507	0.033642	NA	NA
EWOGM_SinvM_contig12448	NA	NA	1.0974	0.2026	NA	NA
EWOGM_SinvM_contig16135	NA	NA	0.5925	0.1134	NA	NA
EWOGM_SinvM_contig18506	SINVlc3_009829	FBgn0000556	-1.0886	0.034169	elongation factor 1-alpha	cytosol; determination of adult lifespan; eukaryotic translation elongation factor 1 complex; GTPase activity; GTP binding; GTP catabolic process; lipid particle; microtubule associated complex; regulation of translational elongation; ribosome; translation elongation factor activity;
EWOGM_SinvM_contig19911	NA	NA	0.8689	0.1721	NA	NA
EWOGM_SinvM_contig20951	SINVlc3_015687	FBgn0026616	1.6027	0.001548	mannosidase alpha class 2a	mannose metabolic process; carbohydrate binding; alpha-mannosidase activity; zinc ion binding;
EWOGM_SinvM_contig25174	NA	NA	1.0531	0.2115	NA	NA
EWOGM_SinvM_contig26660	SINVlc3_010762	FBgn0062413	1.6908	0.020694	high affinity copper uptake protein 1	copper ion transmembrane transport; integral to membrane; copper ion transmembrane transporter activity;
EWOGM_SinvM_contig27203	NA	NA	1.3616	0.2685	NA	NA
EWOGM_SinvM_contig27351	NA	NA	0.7906	0.1518	NA	NA
EWOGM_SinvM_contig27749	NA	NA	0.6664	0.1307	NA	NA
EWOGM_SinvM_contig28687	SINVlc3_022921	FBgn0031609	0.9392	0.046092	dnaj homolog subfamily c member 1-like; hypothetical protein SINV_06183 [Solenopsis invicta];	binding; DNA binding; heat shock protein binding; protein folding; unfolded protein binding;
EWOGM_SinvM_contig33289	SINVlc3_024686	FBgn0031730	1.1724	0.006281	cyclin-dependent kinase-like 2; cyclin-dependent kinase-like 2-like;	ATP binding; nucleotide binding; phosphorylation; protein amino acid phosphorylation; protein kinase activity; protein serine/threonine kinase activity; protein tyrosine kinase activity; serine family amino acid metabolic process;
EWOGM_SinvM_contig36499	SI2.2.0_07167	FBgn0035964	0.8997	0.038856	Putative uncharacterized protein (Fragment)	nucleotide binding; oxidoreductase activity
EWOGM_SinvM_contig40148	SINVlc3_016632	FBgn0038763	0.8359	0.039175	n-acetylglucosaminyl-phosphatidylinositol de-n-acetylase; n-acetylglucosaminyl-phosphatidylinositol de-n-acetylase-like;	NA
EWOGM_SinvM_contig46050	NA	NA	0.6648	0.1264	NA	NA
EWOGM_SinvM_contig46061	SINVlc3_032090	FBgn0052138	0.9498	0.004511	formin-like protein cg32138-like	actin binding; actin cytoskeleton; actin cytoskeleton organization; Rho GTPase binding; sugar binding;
EWOGM_SinvM_contig48956	SINVlc3_038389	FBgn0260744	0.5439	0.03594	transmembrane protein c2orf18; transmembrane protein c2orf18-like;	organelle membrane; intracellular membrane-bounded organelle; cytoplasmic part; integral to membrane; intracellular organelle part;
EWOGM_SinvM_contig49362	SINVlc3_021800	FBgn0031016	0.7778	0.049331	isoform a; leucine-rich repeat-containing protein 24;	protein binding;
EWOGM_SinvM_contig51696	SINVlc3_022606	FBgn0262684	0.5883	0.046092	hypothetical protein SINV_12214 [Solenopsis invicta]	NA
EWOGM_SinvM_contig51756	SI2.2.0_01643	FBgn0035515	0.7876	0.030277	Putative uncharacterized protein (Fragment)	oxidoreductase activity
EWOGM_SinvM_contig52774	NA	NA	1.2897	0.2507	NA	NA
EWOGM_SinvM_contig53231	SINVlc3_039069	FBgn0019644	0.9155	0.01581	atp synthase subunit mitochondrial	ATP synthesis coupled proton transport; mitochondrial proton-transporting ATP synthase complex, coupling factor F(o); hydrogen ion transmembrane transporter activity;
EWOGM_SinvM_contig58818	SI2.2.0_06016	FBgn0037892	0.6483	0.017902	Putative uncharacterized protein (Fragment)	NA
EWOGM_SinvM_contig65589	SINVlc3_038018	FBgn0032447	0.8401	0.049331	prkca-binding protein	activation of protein kinase C activity by G-protein coupled receptor protein signaling pathway; ATPase activity; ATP catabolic process; dendrite; dopamine transport; endocytic vesicle membrane; enzyme binding; ephrin receptor binding; Golgi apparatus; GTPase binding; identical protein binding; intracellular protein kinase cascade; kinase activity; metabotropic glutamate receptor binding; mitocho…
EWOGM_SinvM_contig66876	SI2.2.0_08891	FBgn0260486	0.6166	0.039218	Putative uncharacterized protein (Fragment)	GTP binding; GTPase binding; guanyl-nucleotide exchange factor activity
EWOGM_SinvM_contig68241	SINVlc3_024099	FBgn0015240	0.8893	0.013217	nuclear hormone receptor hr96; nuclear receptor hr96;	steroid hormone mediated signaling pathway; regulation of transcription, DNA-dependent; regulation of transcription; transcription factor complex; zinc ion binding; thyroid hormone receptor activity; sequence-specific DNA binding; transcription factor activity; steroid hormone receptor activity;
EWOGM_SinvM_contig70283	NA	NA	0.8507	0.1643	NA	NA
EWOGM_SinvM_contig70635	NA	NA	1.7881	0.3611	NA	NA
EWOGM_SinvM_contig74444	SINVlc3_025706	FBgn0259735	0.7444	0.014488	proline-rich nuclear receptor coactivator 2-like	NA
EWOGM_SinvM_contig75030	SINVlc3_014337	FBgn0001169	0.7751	0.046324	phytanoyl- dioxygenase; protein hairless;	oxidoreductase activity, acting on single donors with incorporation of molecular oxygen, incorporation of two atoms of oxygen;
EWOGM_SinvM_contig79111	SI2.2.0_15784	FBgn0028382	0.4899	0.046092	Peptidyl-prolyl cis-trans isomerase (EC 5.2.1.8) (Fragment)	peptidyl-prolyl cis-trans isomerase activity; protein folding
EWOGM_SinvM_contig81817	NA	NA	0.6906	0.1103	NA	NA
EWOGM_SinvM_contig84066	SINVlc3_025266	FBgn0085242	0.7264	0.046324	nuclear receptor 2c2-associated; nuclear receptor 2c2-associated protein;	cell adhesion; signal transduction; receptor activity;
EWOGM_SinvM_contig85496	SI2.2.0_08236	FBgn0015925	1.0692	0.01001	Putative uncharacterized protein (Fragment)	cytoplasm; methyltransferase activity
EWOGM_SinvM_contig87179	SINVlc3_013329	FBgn0035558	1.0842	0.020326	udp- c:betagal beta- -n-acetylglucosaminyltransferase 5-like	protein amino acid glycosylation; Golgi apparatus; integral to membrane; galactosyltransferase activity;
EWOGM_SinvM_contig88270	SINVlc3_028558	FBgn0031189	0.5328	0.039501	rna (guanine-9-)-methyltransferase domain-containing protein 2; rna (guanine-9-)-methyltransferase domain-containing protein 2-like;	methylation; methyltransferase activity; transferase activity;
EWOGM_SinvM_contig88649	NA	NA	4.947	0.7008	NA	NA
EWOGM_SinvM_contig89300	SINVlc3_018308	FBgn0038934	0.9704	0.01046	poly rna polymerase gld-2-like protein a	nucleotidyltransferase activity;
EWOGM_SinvM_contig90831	NA	NA	0.6755	0.1347	NA	NA
EWOGM_SinvM_contig95567	SI2.2.0_08262	FBgn0051739	0.5546	0.026095	Putative uncharacterized protein (Fragment)	ATP binding; aminoacyl-tRNA ligase activity; cytoplasm; nucleic acid binding; tRNA aminoacylation for protein translation
EWOGM_SinvR_isotig00205	NA	NA	0.9629	0.1425	NA	NA
EWOGM_SinvR_isotig01222	SINVlc3_018738	FBgn0058002	0.5836	0.031561	nadh dehydrogenase	respiratory electron transport chain; mitochondrial respiratory chain complex I;
EWOGM_SinvR_isotig02695	NA	NA	0.7669	0.1198	NA	NA
EWOGM_SinvR_isotig06335	SI2.2.0_00281	FBgn0034909	0.6421	0.01932	Putative uncharacterized protein (Fragment)	integral to membrane; transmembrane transporter activity
EWOGM_SinvR_isotig10036	SINVlc3_012825	FBgn0033188	0.6642	0.02026	cg1600-pa	response to hypoxia; oxidation reduction; oxidoreductase activity; zinc ion binding; nucleotide binding;
EWOGM_SinvR_isotig11746	SINVlc3_007236	FBgn0027535	0.8121	0.047822	brother of tout-velu	glycosaminoglycan biosynthetic process; smoothened signaling pathway; segment polarity determination; Wnt receptor signaling pathway; heparan sulfate proteoglycan biosynthetic process, polysaccharide chain biosynthetic process; decapentaplegic receptor signaling pathway; N-acetylglucosamine metabolic process; integral to membrane; intrinsic to endoplasmic reticulum membrane; Golgi apparatus; gluc…
EWOGM_SinvR_isotig13827	NA	NA	0.6667	0.1349	NA	NA
EWOGM_SinvR_isotig17914	SINVlc3_017341	FBgn0002962	1.0383	0.023293	nanos-like protein	zinc ion binding; RNA binding;
EWOGM_SinvR_isotig18668	SINVlc3_010753	FBgn0052816	0.9845	0.000561	isoform c	NA
EWOGM_SinvR_isotig19271	NA	NA	1.0266	0.2043	NA	NA
EWOGM_SinvR_isotig25308	NA	NA	0.4828	0.09867	NA	NA
EWOGM_SinvR_isotig30231	NA	NA	0.9795	0.1912	NA	NA
GM_cdna_SI2.2.0_02437	SI2.2.0_02437	FBgn0032296	0.7607	0.043408	Putative uncharacterized protein (Fragment)	NA
GM_cdna_SI2.2.0_05309	SI2.2.0_05309	FBgn0031515	1.0386	0.025769	Putative uncharacterized protein (Fragment)	ATP binding; integral to membrane
GM_cdna_SI2.2.0_05973	SI2.2.0_05973	FBgn0027509	0.4639	0.016608	Putative uncharacterized protein (Fragment)	NA
GM_cdna_SI2.2.0_06171	NA	NA	1.3016	0.2204	NA	NA
