# Supplementary material for: Dynamic changes in host–virus interactions associated with colony founding and social environment in fire ant queens (Solenopsis invicta)
Source: Ecol Evol. 2015 Dec 29;6(1):233–44. doi: 10.1002/ece3.1843 (PMC4716520; doi:10.1002/ece3.1843)
Supplement: Supplementary file 14 — Table S9. Significantly differentially expressed transcripts between co‐infected queens and controls. [file ECE3-6-233-s014.xlsx]

## Sheet: S9
Dynamic changes in host-virus interactions associated with colony founding and social environment in fire ant queens (Solenopsis invicta); Fabio Manfredini, DeWayne Shoemaker, Christina M. Grozinger; Supporting Information – Ecology and Evolution
Table S9. Significantly differentially expressed transcripts between co-infected queens and controls
NOTE: positive "Estimate" means up-regulated in co-infected, while negative "Estimate" means up-regulated in controls
Array transcript ID	S. invicta gene ID	flybase ID	Estimate	False Discovery Rate	gene description	GO term
EWGM_SinvR_isotig00841	SI2.2.0_09503	FBgn0027592	0.6643	0.002792	Putative uncharacterized protein (Fragment)	RNA polymerase II transcription cofactor activity; mediator complex
EWGM_SinvR_isotig03063	SINVlc3_030432	FBgn0039790	0.5725	0.034816	ribose-phosphate pyrophosphokinase	nucleotide biosynthetic process; phosphorylation; pentose-phosphate shunt; purine base metabolic process; kinase activity; ribose phosphate diphosphokinase activity; magnesium ion binding;
EWGM_SinvR_isotig03065	SI2.2.0_14550	FBgn0039790	0.5859	0.045453	Putative uncharacterized protein (Fragment)	magnesium ion binding; nucleotide biosynthetic process; ribose phosphate diphosphokinase activity
EWGM_SinvR_isotig05756	SI2.2.0_15376	FBgn0010416	0.7236	0.001444	Putative uncharacterized protein (Fragment)	negative regulation of transcription, DNA-dependent; nucleus
EWGM_SinvR_isotig05801	SI2.2.0_15397	FBgn0035978	0.6845	0.042706	Putative uncharacterized protein (Fragment)	nucleotidyltransferase activity
EWGM_SinvR_isotig08386	SI2.2.0_11514	FBgn0036916	0.8286	0.003189	Putative uncharacterized protein (Fragment)	RNA binding; RNA processing
EWGM_SinvR_isotig08388	NA	NA	0.4406	0.09204	NA	NA
EWGM_SinvR_isotig08688	SI2.2.0_08229	FBgn0031717	0.9598	0.040177	Putative uncharacterized protein (Fragment)	N-acetylglucosamine metabolic process; glucosamine-6-phosphate deaminase activity
EWGM_SinvR_isotig08932	SINVlc3_032427	FBgn0034959	0.7178	0.020442	mgc83717 protein	transferase activity, transferring glycosyl groups;
EWGM_SinvR_isotig09219	SI2.2.0_15999	FBgn0051232	0.3657	0.038043	Putative uncharacterized protein (Fragment)	protein kinase binding; regulation of cyclin-dependent protein kinase activity; regulation of transcription, DNA-dependent
EWGM_SinvR_isotig09612	NA	NA	0.6602	0.1296	NA	NA
EWGM_SinvR_isotig10453	SINVlc3_007290	FBgn0051414	0.8	0.013217	glucosylceramidase isoform 1 precursor	lysosome organization; carbohydrate metabolic process; glycosphingolipid metabolic process; nitrogen compound metabolic process; lysosome; protein binding; glucosylceramidase activity; cation binding;
EWGM_SinvR_isotig10807	SINVlc3_022666	FBgn0038115	0.6197	0.038118	selenium-binding protein; sodium-coupled monocarboxylate transporter 2-like;	cytoplasm; integral to membrane; protein binding; selenium binding; sodium ion transport; transmembrane transport; transport; transporter activity;
EWGM_SinvR_isotig12196	SI2.2.0_03405	FBgn0037001	0.6224	0.02246	Putative uncharacterized protein (Fragment)	catalytic activity; cellular metabolic process; coenzyme binding; nucleotide binding
EWGM_SinvR_isotig15056	SINVlc3_016661	FBgn0035088	0.6442	0.01581	hypothetical protein SINV_80259 [Solenopsis invicta]; juvenile hormone esterase binding protein;	mitochondrion;
EWGM_SinvR_isotig15449	SI2.2.0_08402	FBgn0034181	0.5028	0.013077	Putative uncharacterized protein (Fragment)	RNA metabolic process; binding
EWGM_SinvR_isotig15530	SI2.2.0_09998	FBgn0039634	0.5752	0.016895	NA	NA
EWGM_SinvR_isotig16033	SINVlc3_016717	FBgn0036516	0.7174	0.030045	39s ribosomal protein mitochondrial; ubiquitin-conjugating enzyme e2r;	ATP binding; mitochondrial large ribosomal subunit; post-translational protein modification; protein ubiquitination; ribosome biogenesis; structural constituent of ribosome; translation; ubiquitin-protein ligase activity;
EWGM_SinvR_isotig16072	SI2.2.0_11909	FBgn0034243	0.698	0.033185	Putative uncharacterized protein (Fragment)	GTP binding; nucleolus
EWGM_SinvR_isotig16466	SI2.2.0_16058	FBgn0037606	0.4773	0.023948	Putative uncharacterized protein (Fragment)	oxidoreductase activity
EWGM_SinvR_isotig16561	SI2.2.0_02020	FBgn0030878	0.5356	0.008133	Putative uncharacterized protein (Fragment)	intracellular; nucleic acid binding; zinc ion binding
EWGM_SinvR_isotig16566	SI2.2.0_80165	FBgn0038337	0.8564	0.026095	NA	NA
EWGM_SinvR_isotig17192	SI2.2.0_06148	FBgn0261119	0.6112	0.049331	Putative uncharacterized protein (Fragment)	NA
EWGM_SinvR_isotig17391	SI2.2.0_14839	FBgn0262560	0.4973	0.01471	Putative uncharacterized protein (Fragment)	NA
EWGM_SinvR_isotig17761	NA	NA	0.6804	0.1087	NA	NA
EWGM_SinvR_isotig19122	SINVlc3_037914	FBgn0037312	0.9799	0.049331	stromal cell-derived factor 2	membrane; transferase activity, transferring glycosyl groups;
EWGM_SinvR_isotig19221	SI2.2.0_06363	FBgn0034065	0.5926	0.00524	Putative uncharacterized protein (Fragment)	NA
EWGM_SinvR_isotig19321	SI2.2.0_11967	FBgn0003863	3.9367	0.007316	Putative uncharacterized protein (Fragment)	proteolysis; serine-type endopeptidase activity
EWGM_SinvR_isotig19589	SI2.2.0_06194	FBgn0030668	0.7896	0.004687	Putative uncharacterized protein (Fragment)	hydrolase activity
EWGM_SinvR_isotig21142	NA	NA	0.7091	0.09061	NA	NA
EWGM_SinvR_isotig22870	SI2.2.0_02791	FBgn0038196	0.4155	0.035645	Putative uncharacterized protein (Fragment)	NA
EWOGM_SinvM_contig00333	NA	NA	-1.6288	0.2859	NA	NA
EWOGM_SinvM_contig01691	SI2.2.0_05810	FBgn0034405	1.2271	0.043053	Putative uncharacterized protein (Fragment)	cis-stilbene-oxide hydrolase activity; epoxide hydrolase activity; membrane; response to toxin
EWOGM_SinvM_contig02811	NA	NA	0.4663	0.09599	NA	NA
EWOGM_SinvM_contig03341	NA	NA	1.4182	0.2631	NA	NA
EWOGM_SinvM_contig03628	NA	NA	-1.3035	0.2691	NA	NA
EWOGM_SinvM_contig06122	NA	NA	0.4662	0.08645	NA	NA
EWOGM_SinvM_contig07506	NA	NA	-1.1548	0.2227	NA	NA
EWOGM_SinvM_contig100631	NA	NA	0.5666	0.1149	NA	NA
EWOGM_SinvM_contig101457	SINVlc3_031254	FBgn0031866	1.2039	0.043289	neuroligin 2	cell adhesion; synapse maturation; membrane; neurexin binding; carboxylesterase activity;
EWOGM_SinvM_contig101907	SINVlc3_012454	FBgn0004654	0.658	0.014691	6-phosphogluconate dehydrogenase	D-gluconate metabolic process; pentose-phosphate shunt; mitochondrion; NADP or NADPH binding; phosphogluconate dehydrogenase (decarboxylating) activity;
EWOGM_SinvM_contig103915	SI2.2.0_07226	FBgn0032168	0.6044	0.0257	Putative uncharacterized protein (Fragment)	methyltransferase activity; translation
EWOGM_SinvM_contig104310	NA	NA	0.8136	0.1651	NA	NA
EWOGM_SinvM_contig10437	SINVlc3_023286	FBgn0034072	0.7911	0.038918	hypothetical protein SINV_05379 [Solenopsis invicta]	membrane; calcium ion binding;
EWOGM_SinvM_contig109522	NA	NA	-1.2634	0.2182	NA	NA
EWOGM_SinvM_contig12448	NA	NA	0.7853	0.1602	NA	NA
EWOGM_SinvM_contig14250	NA	NA	0.7604	0.1334	NA	NA
EWOGM_SinvM_contig15919	NA	NA	-0.6996	0.1255	NA	NA
EWOGM_SinvM_contig20426	SINVlc3_018088	FBgn0033603	-2.3718	0.034912	---NA---	NA
EWOGM_SinvM_contig24428	SI2.2.0_05183	FBgn0039450	0.391	0.034735	Putative uncharacterized protein (Fragment)	NA
EWOGM_SinvM_contig25914	SINVlc3_030506	FBgn0039630	0.4094	0.008831	serine protease snake	proteolysis; serine-type endopeptidase activity;
EWOGM_SinvM_contig26285	SINVlc3_016187	FBgn0039969	0.6898	0.028865	mitochondrial fission 1 protein	binding;
EWOGM_SinvM_contig26389	SI2.2.0_11481	FBgn0261244	0.8004	0.049331	Putative uncharacterized protein (Fragment)	lipid metabolic process; triglyceride lipase activity
EWOGM_SinvM_contig26660	SINVlc3_010762	FBgn0062413	1.4147	0.013217	high affinity copper uptake protein 1	copper ion transmembrane transport; integral to membrane; copper ion transmembrane transporter activity;
EWOGM_SinvM_contig28687	SINVlc3_022921	FBgn0031609	0.8424	0.028865	dnaj homolog subfamily c member 1-like; hypothetical protein SINV_06183 [Solenopsis invicta];	binding; DNA binding; heat shock protein binding; protein folding; unfolded protein binding;
EWOGM_SinvM_contig29068	SI2.2.0_03617	FBgn0028563	1.1596	0.047282	Putative uncharacterized protein (Fragment)	integral to membrane; substrate-specific transmembrane transporter activity
EWOGM_SinvM_contig33289	SINVlc3_024686	FBgn0031730	0.9527	0.004511	cyclin-dependent kinase-like 2; cyclin-dependent kinase-like 2-like;	ATP binding; nucleotide binding; phosphorylation; protein amino acid phosphorylation; protein kinase activity; protein serine/threonine kinase activity; protein tyrosine kinase activity; serine family amino acid metabolic process;
EWOGM_SinvM_contig36499	SI2.2.0_07167	FBgn0035964	0.8579	0.012803	Putative uncharacterized protein (Fragment)	nucleotide binding; oxidoreductase activity
EWOGM_SinvM_contig43107	NA	NA	0.5985	0.1194	NA	NA
EWOGM_SinvM_contig43666	SINVlc3_016929	FBgn0025571	0.4588	0.038043	zinc finger protein	zinc ion binding; RNA binding;
EWOGM_SinvM_contig46050	NA	NA	0.5455	0.1034	NA	NA
EWOGM_SinvM_contig48234	NA	NA	0.5758	0.1102	NA	NA
EWOGM_SinvM_contig48956	SINVlc3_038389	FBgn0260744	0.4726	0.016895	transmembrane protein c2orf18; transmembrane protein c2orf18-like;	organelle membrane; intracellular membrane-bounded organelle; cytoplasmic part; integral to membrane; intracellular organelle part;
EWOGM_SinvM_contig49362	SINVlc3_021800	FBgn0031016	0.6418	0.043289	isoform a; leucine-rich repeat-containing protein 24;	protein binding;
EWOGM_SinvM_contig51696	SINVlc3_022606	FBgn0262684	0.5463	0.016318	hypothetical protein SINV_12214 [Solenopsis invicta]	NA
EWOGM_SinvM_contig51756	SI2.2.0_01643	FBgn0035515	0.8965	0.003663	Putative uncharacterized protein (Fragment)	oxidoreductase activity
EWOGM_SinvM_contig52774	NA	NA	1.3585	0.1972	NA	NA
EWOGM_SinvM_contig58818	SI2.2.0_06016	FBgn0037892	0.4774	0.034644	Putative uncharacterized protein (Fragment)	NA
EWOGM_SinvM_contig63982	SINVlc3_019245	FBgn0259113	0.9533	0.029952	dna polymerase alpha catalytic subunit; dna polymerase alpha catalytic subunit-like;	alpha DNA polymerase:primase complex; cell proliferation; chromatin; chromatin binding; cytoplasm; DNA binding; DNA-directed DNA polymerase activity; DNA polymerase complex; DNA primase activity; DNA repair; DNA replication; DNA replication initiation; DNA replication, synthesis of RNA primer; DNA strand elongation involved in DNA replication; DNA synthesis involved in DNA repair; double-strand b…
EWOGM_SinvM_contig68241	SINVlc3_024099	FBgn0015240	0.713	0.010998	nuclear hormone receptor hr96; nuclear receptor hr96;	steroid hormone mediated signaling pathway; regulation of transcription, DNA-dependent; regulation of transcription; transcription factor complex; zinc ion binding; thyroid hormone receptor activity; sequence-specific DNA binding; transcription factor activity; steroid hormone receptor activity;
EWOGM_SinvM_contig68979	NA	NA	0.5095	0.1037	NA	NA
EWOGM_SinvM_contig70023	SI2.2.0_10848	FBgn0037019	0.5639	0.013217	Putative uncharacterized protein (Fragment)	NA
EWOGM_SinvM_contig73956	SINVlc3_029852	FBgn0020294	0.7559	0.005755	storkhead-box protein 1	motor axon guidance;
EWOGM_SinvM_contig81054	SINVlc3_014737	FBgn0263200	1.0145	0.013217	galactose-1-phosphate uridylyltransferase	galactose metabolic process; nucleotide metabolic process; zinc ion binding; UDP-glucose:hexose-1-phosphate uridylyltransferase activity;
EWOGM_SinvM_contig81817	NA	NA	0.5239	0.09196	NA	NA
EWOGM_SinvM_contig85496	SI2.2.0_08236	FBgn0015925	0.7804	0.01581	Putative uncharacterized protein (Fragment)	cytoplasm; methyltransferase activity
EWOGM_SinvM_contig87179	SINVlc3_013329	FBgn0035558	0.7442	0.045619	udp- c:betagal beta- -n-acetylglucosaminyltransferase 5-like	protein amino acid glycosylation; Golgi apparatus; integral to membrane; galactosyltransferase activity;
EWOGM_SinvM_contig88270	SINVlc3_028558	FBgn0031189	0.4155	0.039953	rna (guanine-9-)-methyltransferase domain-containing protein 2; rna (guanine-9-)-methyltransferase domain-containing protein 2-like;	methylation; methyltransferase activity; transferase activity;
EWOGM_SinvM_contig88649	NA	NA	3.5958	0.5507	NA	NA
EWOGM_SinvM_contig93771	SINVlc3_017316	FBgn0032811	1.0028	0.007263	phosphomevalonate kinase	phosphorylation; isopentenyl diphosphate biosynthetic process, mevalonate pathway; cholesterol biosynthetic process; cytoplasm; soluble fraction; phosphomevalonate kinase activity;
EWOGM_SinvM_contig95567	SI2.2.0_08262	FBgn0051739	0.5205	0.007238	Putative uncharacterized protein (Fragment)	ATP binding; aminoacyl-tRNA ligase activity; cytoplasm; nucleic acid binding; tRNA aminoacylation for protein translation
EWOGM_SinvM_contig96672	SI2.2.0_07672	FBgn0040076	0.7379	0.034169	Putative uncharacterized protein (Fragment)	acid phosphatase activity; cytoplasm; non-membrane spanning protein tyrosine phosphatase activity
EWOGM_SinvR_isotig01222	SINVlc3_018738	FBgn0058002	0.5155	0.01581	nadh dehydrogenase	respiratory electron transport chain; mitochondrial respiratory chain complex I;
EWOGM_SinvR_isotig01233	NA	NA	2.3363	0.4653	NA	NA
EWOGM_SinvR_isotig02695	NA	NA	0.6391	0.0931	NA	NA
EWOGM_SinvR_isotig02696	NA	NA	0.7284	0.1487	NA	NA
EWOGM_SinvR_isotig04644	NA	NA	0.5775	0.1166	NA	NA
EWOGM_SinvR_isotig06335	SI2.2.0_00281	FBgn0034909	0.497	0.022704	Putative uncharacterized protein (Fragment)	integral to membrane; transmembrane transporter activity
EWOGM_SinvR_isotig12010	SINVlc3_013936	FBgn0039755	0.9171	0.046092	acyl- desaturase 1-like	lipid biosynthetic process; oxidation reduction; oxidoreductase activity, acting on paired donors, with oxidation of a pair of donors resulting in the reduction of molecular oxygen to two molecules of water;
EWOGM_SinvR_isotig13827	NA	NA	0.6539	0.1123	NA	NA
EWOGM_SinvR_isotig15912	SI2.2.0_01464	FBgn0004643	0.3994	0.043793	Putative uncharacterized protein (Fragment)	chromosome, centromeric region; mitosis; nucleus
EWOGM_SinvR_isotig17954	SI2.2.0_05567	FBgn0036207	0.9492	0.049331	Putative uncharacterized protein (Fragment)	peptidyl-prolyl cis-trans isomerase activity; protein folding
EWOGM_SinvR_isotig18546	SI2.2.0_15983	FBgn0031879	0.6961	0.026567	Putative uncharacterized protein (Fragment)	NA
EWOGM_SinvR_isotig18668	SINVlc3_010753	FBgn0052816	0.5446	0.008831	isoform c	NA
EWOGM_SinvR_isotig22988	NA	NA	0.8967	0.1522	NA	NA
EWOGM_SinvR_isotig25001	SI2.2.0_04925	FBgn0037327	1.6292	0.013217	Putative uncharacterized protein (Fragment)	ATP binding; protein serine/threonine kinase activity
EWOGM_SinvR_isotig25321	NA	NA	-1.1938	0.2469	NA	NA
EWOGM_SinvR_isotig27539	NA	NA	1.7974	0.3575	NA	NA
GM_cdna_SI2.2.0_00978	SI2.2.0_00978	FBgn0001624	0.885	0.026095	Putative uncharacterized protein (Fragment)	NA
GM_cdna_SI2.2.0_02182	SI2.2.0_02182	FBgn0033753	1.7956	0.043472	Putative uncharacterized protein (Fragment)	electron carrier activity; heme binding; monooxygenase activity; oxidoreductase activity, acting on paired donors, with incorporation or reduction of molecular oxygen
GM_cdna_SI2.2.0_02424	NA	NA	0.5735	0.113	NA	NA
GM_cdna_SI2.2.0_04389	SI2.2.0_04389	FBgn0033304	1.3479	0.004511	NA	NA
GM_cdna_SI2.2.0_05973	SI2.2.0_05973	FBgn0027509	0.3713	0.013767	Putative uncharacterized protein (Fragment)	NA
GM_cdna_SI2.2.0_06171	NA	NA	0.9793	0.1746	NA	NA
GM_cdna_SI2.2.0_06468	SI2.2.0_06468	FBgn0034460	0.7993	0.013337	NA	NA
