# Supplementary material for: Dynamic changes in host–virus interactions associated with colony founding and social environment in fire ant queens (Solenopsis invicta)
Source: Ecol Evol. 2015 Dec 29;6(1):233–44. doi: 10.1002/ece3.1843 (PMC4716520; doi:10.1002/ece3.1843)
Supplement: Supplementary file 15 — Table S10. Significantly differentially expressed transcripts between SINV‐1 and SINV‐2 infected queens. [file ECE3-6-233-s015.xlsx]

## Sheet: S10
Dynamic changes in host-virus interactions associated with colony founding and social environment in fire ant queens (Solenopsis invicta); Fabio Manfredini, DeWayne Shoemaker, Christina M. Grozinger; Supporting Information – Ecology and Evolution
Table S10. Significantly differentially expressed transcripts between SINV-1 and SINV-2 infected queens
NOTE: positive "Estimate" means up-regulated in SINV-1 infected, while negative "Estimate" means up-regulated in SINV-2 infected
Array transcript ID	S. invicta gene ID	flybase ID	Estimate	False Discovery Rate	gene description	GO term
EWGM_SinvM_contig93507	NA	NA	-2.5533	0.2641	NA	NA
EWGM_SinvR_isotig00081	NA	NA	1.4801	0.2981	NA	NA
EWGM_SinvR_isotig01094	SINVlc3_042539	FBgn0052095	1.0006	0.01471	nuclease harbi1-like	NA
EWGM_SinvR_isotig01342	SINVlc3_038170	FBgn0027524	-0.4275	0.046324	wd repeat-containing protein 61	serine family amino acid metabolic process; phosphorylation; regulation of transcription; myosin complex; transcription factor complex; myosin heavy chain kinase activity; transcription factor activity; protein binding;
EWGM_SinvR_isotig08426	NA	NA	-0.489	0.0923	NA	NA
EWGM_SinvR_isotig08575	SI2.2.0_10401	FBgn0035318	-0.4374	0.042149	Putative uncharacterized protein (Fragment)	NA
EWGM_SinvR_isotig11617	SINVlc3_023888	FBgn0262103	-0.9926	0.026095	serine threonine-protein kinase qsk	protein amino acid phosphorylation; serine family amino acid metabolic process; ATP binding; protein serine/threonine kinase activity; protein tyrosine kinase activity;
EWGM_SinvR_isotig14730	NA	NA	-0.6363	0.09899	NA	NA
EWGM_SinvR_isotig14979	SI2.2.0_13032	FBgn0015509	-0.5181	0.01581	Putative uncharacterized protein (Fragment)	cullin-RING ubiquitin ligase complex; ubiquitin protein ligase binding; ubiquitin-dependent protein catabolic process
EWGM_SinvR_isotig15493	SI2.2.0_08138	FBgn0034528	-0.6541	0.016608	Putative uncharacterized protein (Fragment)	intracellular; nucleic acid binding
EWGM_SinvR_isotig16492	SINVlc3_016720	FBgn0004795	-0.6532	0.016608	protein dead ringer	intracellular; DNA binding;
EWGM_SinvR_isotig16683	SI2.2.0_07070	FBgn0015544	-0.8093	0.020694	Putative uncharacterized protein (Fragment)	binding
EWGM_SinvR_isotig16993	SI2.2.0_13294	FBgn0000139	-0.6947	0.009891	Putative uncharacterized protein (Fragment)	zinc ion binding
EWGM_SinvR_isotig17973	SI2.2.0_02061	FBgn0031273	-0.9399	0.04392	Putative uncharacterized protein (Fragment)	NA
EWOGM_SinvM_contig00368	NA	NA	-0.9137	0.1624	NA	NA
EWOGM_SinvM_contig02310	NA	NA	-1.0839	0.1772	NA	NA
EWOGM_SinvM_contig04818	SINVlc3_003796	FBgn0262684	-0.9055	0.006465	endonuclease-reverse transcriptase	RNA-dependent DNA replication; RNA binding; RNA-directed DNA polymerase activity;
EWOGM_SinvM_contig06427	NA	NA	1.3055	0.2322	NA	NA
EWOGM_SinvM_contig08829	SI2.2.0_09391	FBgn0004227	-1.7529	0.025769	Putative uncharacterized protein (Fragment)	nucleic acid binding; nucleotide binding
EWOGM_SinvM_contig09252	SINVlc3_037887	FBgn0034267	-0.9062	0.003663	isoform a	integral to membrane;
EWOGM_SinvM_contig09359	SINVlc3_017341	FBgn0002962	-0.9608	0.013217	nanos-like protein	zinc ion binding; RNA binding;
EWOGM_SinvM_contig100756	NA	NA	-1.2256	0.1704	NA	NA
EWOGM_SinvM_contig10217	SINVlc3_024002	FBgn0016797	-0.7077	0.009165	frizzled isoform a	Wnt receptor signaling pathway; receptor-mediated endocytosis; cellular component movement; female gonad development; bristle morphogenesis; axon extension; imaginal disc-derived wing margin morphogenesis; synapse organization; G-protein coupled receptor protein signaling pathway; retinal ganglion cell axon guidance; salivary gland morphogenesis; integral to membrane; late endosome; endocytic ves…
EWOGM_SinvM_contig103639	NA	NA	0.4141	0.08597	NA	NA
EWOGM_SinvM_contig106043	SINVlc3_008473	FBgn0039640	-0.8426	0.033204	aminopeptidase n	proteolysis; metallopeptidase activity; zinc ion binding; aminopeptidase activity;
EWOGM_SinvM_contig15002	NA	NA	-0.6892	0.1397	NA	NA
EWOGM_SinvM_contig15076	NA	NA	-1.1547	0.1855	NA	NA
EWOGM_SinvM_contig16592	NA	NA	-1.1335	0.1396	NA	NA
EWOGM_SinvM_contig16593	NA	NA	-1.1035	0.2283	NA	NA
EWOGM_SinvM_contig18098	SINVlc3_031713	FBgn0027348	-0.6886	0.004511	long-chain-fatty-acid-- ligase acsbg2	metabolic process; ligase activity;
EWOGM_SinvM_contig20951	SINVlc3_015687	FBgn0026616	-1.3932	0.000561	mannosidase alpha class 2a	mannose metabolic process; carbohydrate binding; alpha-mannosidase activity; zinc ion binding;
EWOGM_SinvM_contig21001	NA	NA	-1.3657	0.2787	NA	NA
EWOGM_SinvM_contig27202	SINVlc3_010276	FBgn0028789	-1.1348	0.043289	t-box protein 2	cardiac cell differentiation; embryonic development via the syncytial blastoderm; regulation of transcription; regulation of transcription, DNA-dependent; transcription factor activity; transcription factor complex;
EWOGM_SinvM_contig27203	NA	NA	-1.2181	0.1999	NA	NA
EWOGM_SinvM_contig30384	NA	NA	0.9033	0.1498	NA	NA
EWOGM_SinvM_contig30648	SINVlc3_021108	FBgn0051344	-0.9798	0.001548	hypothetical protein G5I_08792 [Acromyrmex echinatior]; hypothetical protein SINV_12385 [Solenopsis invicta];	NA
EWOGM_SinvM_contig34710	NA	NA	-1.5931	0.2569	NA	NA
EWOGM_SinvM_contig38038	SINVlc3_025162	FBgn0033902	-0.9321	0.037608	dendritic cell protein	Golgi organization; protein secretion; regulation of translational initiation; microtubule associated complex; Golgi apparatus; cytosol; ribosome; translation initiation factor activity; catalytic activity; protein binding;
EWOGM_SinvM_contig44539	SINVlc3_026357	FBgn0010350	1.526	0.004224	phosphatidate cytidylyltransferase	signal transduction; phospholipid biosynthetic process; glycerolipid metabolic process; integral to membrane; receptor activity; phosphatidate cytidylyltransferase activity;
EWOGM_SinvM_contig46061	SINVlc3_032090	FBgn0052138	-0.6422	0.009331	formin-like protein cg32138-like	actin binding; actin cytoskeleton; actin cytoskeleton organization; Rho GTPase binding; sugar binding;
EWOGM_SinvM_contig46062	NA	NA	-1.0053	0.164	NA	NA
EWOGM_SinvM_contig49214	NA	NA	-0.4743	0.08975	NA	NA
EWOGM_SinvM_contig53231	SINVlc3_039069	FBgn0019644	-0.5806	0.049331	atp synthase subunit mitochondrial	ATP synthesis coupled proton transport; mitochondrial proton-transporting ATP synthase complex, coupling factor F(o); hydrogen ion transmembrane transporter activity;
EWOGM_SinvM_contig55233	NA	NA	-0.5007	0.09995	NA	NA
EWOGM_SinvM_contig57108	SI2.2.0_13725	FBgn0086613	-0.6685	0.043472	NA	NA
EWOGM_SinvM_contig61710	NA	NA	-1.1569	0.147	NA	NA
EWOGM_SinvM_contig65589	SINVlc3_038018	FBgn0032447	-0.7021	0.025582	prkca-binding protein	activation of protein kinase C activity by G-protein coupled receptor protein signaling pathway; ATPase activity; ATP catabolic process; dendrite; dopamine transport; endocytic vesicle membrane; enzyme binding; ephrin receptor binding; Golgi apparatus; GTPase binding; identical protein binding; intracellular protein kinase cascade; kinase activity; metabotropic glutamate receptor binding; mitocho…
EWOGM_SinvM_contig66204	NA	NA	-0.7626	0.147	NA	NA
EWOGM_SinvM_contig68241	SINVlc3_024099	FBgn0015240	-0.7612	0.004511	nuclear hormone receptor hr96; nuclear receptor hr96;	steroid hormone mediated signaling pathway; regulation of transcription, DNA-dependent; regulation of transcription; transcription factor complex; zinc ion binding; thyroid hormone receptor activity; sequence-specific DNA binding; transcription factor activity; steroid hormone receptor activity;
EWOGM_SinvM_contig69100	NA	NA	-0.5673	0.1144	NA	NA
EWOGM_SinvM_contig71122	SINVlc3_029401	FBgn0026375	-0.5636	0.020451	rho gtpase-activating protein 5	GTP binding; intracellular; signal transduction; small GTPase mediated signal transduction;
EWOGM_SinvM_contig74444	SINVlc3_025706	FBgn0259735	-0.5715	0.013217	proline-rich nuclear receptor coactivator 2-like	NA
EWOGM_SinvM_contig74630	SINVlc3_032097	FBgn0000384	-0.8345	0.035645	gtp-binding protein alpha gna	G-protein coupled receptor protein signaling pathway; signal transducer activity; GTP binding;
EWOGM_SinvM_contig74632	NA	NA	-1.5476	0.2874	NA	NA
EWOGM_SinvM_contig78890	SINVlc3_007105	FBgn0038693	-0.4946	0.026095	PREDICTED: hypothetical protein LOC100743966 [Bombus impatiens]	NA
EWOGM_SinvM_contig84179	NA	NA	-0.4651	0.09447	NA	NA
EWOGM_SinvM_contig85105	SINVlc3_023705	FBgn0030306	-2.0456	0.00682	integrator complex subunit 8; signal peptidase complex subunit 2;	binding; integral to membrane; peptidase activity; signal peptidase complex; signal peptide processing;
EWOGM_SinvM_contig85491	SINVlc3_015973	FBgn0015925	-0.9694	0.036958	protein arginine n-methyltransferase 5	cell proliferation; chromatin; chromatin binding; cytosol; histone arginine methylation; histone H4-R3 methylation; ncRNA metabolic process; negative regulation of transcription from RNA polymerase II promoter; nucleus; peptidyl-arginine methylation, to symmetrical-dimethyl arginine; protein-arginine omega-N symmetric methyltransferase activity; protein binding; protein complex; regulation of mit…
EWOGM_SinvM_contig85496	SI2.2.0_08236	FBgn0015925	-0.8863	0.004511	Putative uncharacterized protein (Fragment)	cytoplasm; methyltransferase activity
EWOGM_SinvM_contig89300	SINVlc3_018308	FBgn0038934	-0.7352	0.008831	poly rna polymerase gld-2-like protein a	nucleotidyltransferase activity;
EWOGM_SinvM_contig89801	SI2.2.0_13166	FBgn0040918	-0.982	0.049256	Putative uncharacterized protein (Fragment)	integral to membrane; sequence-specific DNA binding; sequence-specific DNA binding transcription factor activity
EWOGM_SinvM_contig90831	NA	NA	-0.5818	0.1009	NA	NA
EWOGM_SinvM_contig93506	NA	NA	-1.185	0.2308	NA	NA
EWOGM_SinvM_contig96370	NA	NA	-0.7455	0.1406	NA	NA
EWOGM_SinvR_isotig00205	NA	NA	-0.841	0.1069	NA	NA
EWOGM_SinvR_isotig07888	SINVlc3_037012	FBgn0033095	-0.6577	0.010998	isoform a; monocarboxylate transporter 14;	ARF guanyl-nucleotide exchange factor activity; integral to membrane; intracellular; positive regulation of multicellular organism growth; protein binding; regulation of ARF protein signal transduction; regulation of GTPase activity; transmembrane transport;
EWOGM_SinvR_isotig10036	SINVlc3_012825	FBgn0033188	-0.4861	0.023562	cg1600-pa	response to hypoxia; oxidation reduction; oxidoreductase activity; zinc ion binding; nucleotide binding;
EWOGM_SinvR_isotig14989	SINVlc3_007915	FBgn0038881	-1.2311	0.01471	hypothetical protein SINV_80342 [Solenopsis invicta]	NA
EWOGM_SinvR_isotig18668	SINVlc3_010753	FBgn0052816	-0.6107	0.002659	isoform c	NA
EWOGM_SinvR_isotig19027	NA	NA	0.9721	0.2014	NA	NA
EWOGM_SinvR_isotig21779	SINVlc3_042716	FBgn0000258	-0.9853	0.042706	casein kinase ii subunit alpha	protein amino acid autophosphorylation; Wnt receptor signaling pathway; serine family amino acid metabolic process; NuRD complex; Sin3 complex; catenin complex; protein N-terminus binding; beta-catenin binding; RNA polymerase II carboxy-terminal domain kinase activity; protein phosphatase regulator activity; ATP binding; protein tyrosine kinase activity;
EWOGM_SinvR_isotig25001	SI2.2.0_04925	FBgn0037327	1.2945	0.046324	Putative uncharacterized protein (Fragment)	ATP binding; protein serine/threonine kinase activity
EWOGM_SinvR_isotig26895	NA	NA	-1.0234	0.1919	NA	NA
EWOGM_SinvR_isotig27740	SINVlc3_030042	FBgn0028926	-1.003	0.0257	agap010322 protein	nucleus; sequence-specific DNA binding;
EWOGM_SinvR_isotig30231	NA	NA	-0.7895	0.1443	NA	NA
GM_cdna_SI2.2.0_02149	NA	NA	-0.6476	0.1072	NA	NA
GM_cdna_SI2.2.0_02194	SI2.2.0_02194	FBgn0262526	-1.0353	0.034735	Putative uncharacterized protein (Fragment)	ATP binding; ATP-dependent helicase activity; nucleic acid binding
GM_cdna_SI2.2.0_04097	SI2.2.0_04097	FBgn0039594	-1.164	0.028546	Putative uncharacterized protein (Fragment)	NA
