# Supplementary material for: Dynamic changes in host–virus interactions associated with colony founding and social environment in fire ant queens (Solenopsis invicta)
Source: Ecol Evol. 2015 Dec 29;6(1):233–44. doi: 10.1002/ece3.1843 (PMC4716520; doi:10.1002/ece3.1843)
Supplement: Supplementary file 16 — Table S11. Significantly differentially expressed transcripts between SINV‐1 and co‐infected queens. [file ECE3-6-233-s016.xlsx]

## Sheet: S11
Dynamic changes in host-virus interactions associated with colony founding and social environment in fire ant queens (Solenopsis invicta); Fabio Manfredini, DeWayne Shoemaker, Christina M. Grozinger; Supporting Information – Ecology and Evolution
Table S10. Significantly differentially expressed transcripts between SINV-1 and co-infected queens
NOTE: positive "Estimate" means up-regulated in SINV-1 infected, while negative "Estimate" means up-regulated in co-infected
Array transcript ID	S. invicta gene ID	flybase ID	Estimate	False Discovery Rate	gene description	GO term
EWGM_SinvM_contig08852	SINVlc3_028716	FBgn0040697, FBgn0035505	-0.3333	0.023715	protein tipe; tipe homolog 3;	integral to membrane; positive regulation of sodium ion transport via voltage-gated sodium channel activity; ribosome; ribosome biogenesis; structural constituent of ribosome; translation;
EWGM_SinvM_contig93507	NA	NA	-1.3922	0.004511	NA	NA
EWGM_SinvR_isotig00081	NA	NA	1.628	0.003663	NA	NA
EWGM_SinvR_isotig13771	SI2.2.0_00395	FBgn0033203	-1.1	0.008605	Putative uncharacterized protein (Fragment)	nucleotide binding; oxidoreductase activity
EWGM_SinvR_isotig14730	NA	NA	-0.4419	0.01581	NA	NA
EWGM_SinvR_isotig17883	SI2.2.0_15463	FBgn0262473	1.1098	0.02026	Putative uncharacterized protein (Fragment)	innate immune response; integral to membrane; intracellular; transmembrane signaling receptor activity
EWOGM_SinvM_contig03341	NA	NA	-1.2159	0.011671	NA	NA
EWOGM_SinvM_contig04040	NA	NA	1.5772	0.03641	NA	NA
EWOGM_SinvM_contig06427	NA	NA	1.6262	0.000757	NA	NA
EWOGM_SinvM_contig09252	SINVlc3_037887	FBgn0034267	-0.7071	0.003131	isoform a	integral to membrane;
EWOGM_SinvM_contig101282	SINVlc3_030266	FBgn0030361	-0.5373	0.041582	gamma glutamyl transpeptidase	leukotriene metabolic process; prostaglandin metabolic process; glutathione metabolic process; taurine metabolic process; gamma-glutamyltransferase activity;
EWOGM_SinvM_contig10217	SINVlc3_024002	FBgn0016797	-0.4842	0.022728	frizzled isoform a	Wnt receptor signaling pathway; receptor-mediated endocytosis; cellular component movement; female gonad development; bristle morphogenesis; axon extension; imaginal disc-derived wing margin morphogenesis; synapse organization; G-protein coupled receptor protein signaling pathway; retinal ganglion cell axon guidance; salivary gland morphogenesis; integral to membrane; late endosome; endocytic ves…
EWOGM_SinvM_contig12042	NA	NA	0.5682	0.031338	NA	NA
EWOGM_SinvM_contig13072	NA	NA	0.5661	0.042617	NA	NA
EWOGM_SinvM_contig16592	NA	NA	-0.6339	0.013217	NA	NA
EWOGM_SinvM_contig16593	NA	NA	-0.9881	0.018425	NA	NA
EWOGM_SinvM_contig17379	NA	NA	2.1235	0.023948	NA	NA
EWOGM_SinvM_contig18098	SINVlc3_031713	FBgn0027348	-0.3904	0.042436	long-chain-fatty-acid-- ligase acsbg2	metabolic process; ligase activity;
EWOGM_SinvM_contig30648	SINVlc3_021108	FBgn0051344	-0.852	0.000694	hypothetical protein G5I 08792 [Acromyrmex echinatior]; hypothetical protein SINV 12385 [Solenopsis invicta];	NA
EWOGM_SinvM_contig34736	SINVlc3_013003	FBgn0035252	-0.4065	0.031561	peroxisomal membrane protein pxmp2	cytosol; integral to membrane;
EWOGM_SinvM_contig44539	SINVlc3_026357	FBgn0010350	1.1269	0.006162	phosphatidate cytidylyltransferase	signal transduction; phospholipid biosynthetic process; glycerolipid metabolic process; integral to membrane; receptor activity; phosphatidate cytidylyltransferase activity;
EWOGM_SinvM_contig48089	NA	NA	0.5641	0.031338	NA	NA
EWOGM_SinvM_contig60766	NA	NA	1.002	0.03594	NA	NA
EWOGM_SinvM_contig61710	NA	NA	-1.1119	0.000347	NA	NA
EWOGM_SinvM_contig68241	SINVlc3_024099	FBgn0015240	-0.5848	0.004896	nuclear hormone receptor hr96; nuclear receptor hr96;	steroid hormone mediated signaling pathway; regulation of transcription, DNA-dependent; regulation of transcription; transcription factor complex; zinc ion binding; thyroid hormone receptor activity; sequence-specific DNA binding; transcription factor activity; steroid hormone receptor activity;
EWOGM_SinvM_contig85105	SINVlc3_023705	FBgn0030306, FBgn0025830	-2.1731	0.000561	integrator complex subunit 8; signal peptidase complex subunit 2;	binding; integral to membrane; peptidase activity; signal peptidase complex; signal peptide processing;
EWOGM_SinvM_contig85496	SI2.2.0_08236	FBgn0015925	-0.5975	0.013217	Putative uncharacterized protein (Fragment)	cytoplasm; methyltransferase activity
EWOGM_SinvM_contig92188	NA	NA	0.7474	0.004224	NA	NA
EWOGM_SinvM_contig99896	NA	NA	-1.6366	0.04879	NA	NA
EWOGM_SinvR_isotig07888	SINVlc3_037012, SINVlc3_037023	FBgn0086779, FBgn0053120, FBgn0033095	-0.6517	0.001548	isoform a; monocarboxylate transporter 14;	ARF guanyl-nucleotide exchange factor activity; integral to membrane; intracellular; positive regulation of multicellular organism growth; protein binding; regulation of ARF protein signal transduction; regulation of GTPase activity; transmembrane transport;
EWOGM_SinvR_isotig17994	SINVlc3_039367	FBgn0259734, FBgn0036335	0.8912	0.042622	39s ribosomal protein mitochondrial; isoform d; isoform f;	mitochondrial large ribosomal subunit; protein binding; ribosome biogenesis; rRNA binding; structural constituent of ribosome; translation;
EWOGM_SinvR_isotig18546	SI2.2.0_15983	FBgn0031879	-0.5639	0.008831	Putative uncharacterized protein (Fragment)	NA
EWOGM_SinvR_isotig19027	NA	NA	0.8233	0.035669	NA	NA
EWOGM_SinvR_isotig25001	SI2.2.0_04925	FBgn0037327	1.1205	0.023948	Putative uncharacterized protein (Fragment)	ATP binding; protein serine/threonine kinase activity
GM_cdna_SI2.2.0_02182	SI2.2.0_02182	FBgn0033753	-1.4195	0.034517	Putative uncharacterized protein (Fragment)	electron carrier activity; heme binding; monooxygenase activity; oxidoreductase activity, acting on paired donors, with incorporation or reduction of molecular oxygen
GM_cdna_SI2.2.0_04097	SI2.2.0_04097	FBgn0039594	-0.924	0.025142	Putative uncharacterized protein (Fragment)	NA
GM_cdna_SI2.2.0_06165	NA	NA	0.8107	0.045471	NA	NA
