# Supplementary material for: Dynamic changes in host–virus interactions associated with colony founding and social environment in fire ant queens (Solenopsis invicta)
Source: Ecol Evol. 2015 Dec 29;6(1):233–44. doi: 10.1002/ece3.1843 (PMC4716520; doi:10.1002/ece3.1843)
Supplement: Supplementary file 17 — Table S12. Significantly differentially expressed transcripts between SINV‐2 and co‐infected queens. [file ECE3-6-233-s017.xlsx]

## Sheet: S12
Dynamic changes in host-virus interactions associated with colony founding and social environment in fire ant queens (Solenopsis invicta); Fabio Manfredini, DeWayne Shoemaker, Christina M. Grozinger; Supporting Information – Ecology and Evolution
Table S10. Significantly differentially expressed transcripts between SINV-2 and co-infected queens
NOTE: positive "Estimate" means up-regulated in SINV-2 infected, while negative "Estimate" means up-regulated in co-infected
Array transcript ID	S. invicta gene ID	flybase ID	Estimate	False Discovery Rate	gene description	GO term
EWGM_SinvM_contig73680	NA	NA	-0.5865	0.022728	NA	NA
EWGM_SinvM_contig93507	NA	NA	1.1612	0.008605	NA	NA
EWGM_SinvR_isotig08102	SINVlc3_025459	FBgn0004456	0.3701	0.040119	integrin alpha-ps1	cell adhesion; integrin complex; integrin-mediated signaling pathway; receptor activity;
EWGM_SinvR_isotig10377	SI2.2.0_12853	FBgn0026259	0.5419	0.042739	Putative uncharacterized protein (Fragment)	NA
EWGM_SinvR_isotig14492	SI2.2.0_00977	FBgn0053969	-0.4497	0.01581	Putative uncharacterized protein (Fragment)	NA
EWGM_SinvR_isotig14979	SI2.2.0_13032	FBgn0015509	0.3587	0.016895	Putative uncharacterized protein (Fragment)	cullin-RING ubiquitin ligase complex; ubiquitin protein ligase binding; ubiquitin-dependent protein catabolic process
EWGM_SinvR_isotig15177	SINVlc3_027943	FBgn0010315	0.4743	0.046324	cyclin d3; g1 s-specific cyclin-d2;	cell cycle; cyclin-dependent protein kinase holoenzyme complex; nucleus; positive regulation of cyclin-dependent protein kinase activity; positive regulation of protein amino acid phosphorylation; protein kinase binding; regulation of cellular process;
EWGM_SinvR_isotig15493	SI2.2.0_08138	FBgn0034528	0.403	0.042149	Putative uncharacterized protein (Fragment)	intracellular; nucleic acid binding
EWGM_SinvR_isotig15530	SI2.2.0_09998	FBgn0039634	0.358	0.031241	NA	NA
EWGM_SinvR_isotig16492	SINVlc3_016720	FBgn0004795	0.4833	0.012885	protein dead ringer	intracellular; DNA binding;
EWGM_SinvR_isotig16561	SI2.2.0_02020	FBgn0030878	0.2944	0.033326	Putative uncharacterized protein (Fragment)	intracellular; nucleic acid binding; zinc ion binding
EWGM_SinvR_isotig16993	SI2.2.0_13294	FBgn0000139	0.4844	0.01046	Putative uncharacterized protein (Fragment)	zinc ion binding
EWGM_SinvR_isotig17973	SI2.2.0_02061	FBgn0031273	0.6652	0.042739	Putative uncharacterized protein (Fragment)	NA
EWGM_SinvR_isotig21142	NA	NA	0.4735	0.001444	NA	NA
EWOGM_SinvM_contig04818	SINVlc3_003796	FBgn0262684	0.5811	0.013217	endonuclease-reverse transcriptase	RNA-dependent DNA replication; RNA binding; RNA-directed DNA polymerase activity;
EWOGM_SinvM_contig08839	SINVlc3_028715	FBgn0004227	0.4599	0.016608	hrp65 protein	mRNA export from nucleus; cytoplasm; cytoskeleton; nucleus; RNA binding; nucleotide binding;
EWOGM_SinvM_contig09359	SINVlc3_017341	FBgn0002962	0.684	0.012803	nanos-like protein	zinc ion binding; RNA binding;
EWOGM_SinvM_contig100756	NA	NA	0.7398	0.009255	NA	NA
EWOGM_SinvM_contig108452	SINVlc3_011665, SINVlc3_011552	FBgn0010434, FBgn0003268	-0.8262	0.005387	kinetochore-associated protein 1; leucine-rich repeat-containing protein 67-like;	actin binding; adult somatic muscle development; chitin-based embryonic cuticle biosynthetic process; cytoplasm; cytoskeleton; cytoskeleton organization; dorsal closure; establishment of glial blood-brain barrier; establishment or maintenance of cell polarity; extrinsic to membrane; fusome; maintenance of imaginal disc-derived wing hair orientation; neuropeptide hormone activity; neuropeptide sig…
EWOGM_SinvM_contig108758	SINVlc3_011683	FBgn0053100	0.3414	0.013217	eukaryotic translation initiation factor 4e type 2-like	mRNA cap binding complex; protein binding; regulation of translational initiation; ribosome; RNA cap binding; translation initiation factor activity;
EWOGM_SinvM_contig15076	NA	NA	0.8113	0.008831	NA	NA
EWOGM_SinvM_contig16592	NA	NA	0.4996	0.034517	NA	NA
EWOGM_SinvM_contig19911	NA	NA	0.4835	0.026095	NA	NA
EWOGM_SinvM_contig20951	SINVlc3_015687	FBgn0026616	1.0093	0.000441	mannosidase alpha class 2a	mannose metabolic process; carbohydrate binding; alpha-mannosidase activity; zinc ion binding;
EWOGM_SinvM_contig26290	SINVlc3_016187	FBgn0039969	0.8025	0.042298	mitochondrial fission 1 protein	binding;
EWOGM_SinvM_contig27202	SINVlc3_010276	FBgn0028789, FBgn0000179	0.784	0.047822	t-box protein 2	cardiac cell differentiation; embryonic development via the syncytial blastoderm; regulation of transcription; regulation of transcription, DNA-dependent; transcription factor activity; transcription factor complex;
EWOGM_SinvM_contig27203	NA	NA	0.9086	0.006388	NA	NA
EWOGM_SinvM_contig27990	SINVlc3_023686	FBgn0002905	0.3568	0.046073	dna polymerase theta	DNA binding; DNA-directed DNA polymerase activity; DNA polymerase complex; DNA repair; DNA replication; helicase activity; nucleic acid binding;
EWOGM_SinvM_contig30384	NA	NA	-0.6551	0.008831	NA	NA
EWOGM_SinvM_contig46061	SINVlc3_032090	FBgn0052138	0.492	0.004511	formin-like protein cg32138-like	actin binding; actin cytoskeleton; actin cytoskeleton organization; Rho GTPase binding; sugar binding;
EWOGM_SinvM_contig49214	NA	NA	0.4411	0.003663	NA	NA
EWOGM_SinvM_contig53231	SINVlc3_039069, SINVlc3_033774	FBgn0019644, FBgn0032600	0.4991	0.013217	atp synthase subunit mitochondrial; zinc finger protein 207	intracellular; DNA binding; zinc ion binding; ATP synthesis coupled proton transport; mitochondrial proton-transporting ATP synthase complex, coupling factor F(o); hydrogen ion transmembrane transporter activity;
EWOGM_SinvM_contig57108	SI2.2.0_13725	FBgn0086613	0.5013	0.030209	NA	NA
EWOGM_SinvM_contig69549	NA	NA	0.5669	0.047558	NA	NA
EWOGM_SinvM_contig70283	NA	NA	0.448	0.031561	NA	NA
EWOGM_SinvM_contig74444	SINVlc3_025706	FBgn0259735	0.4012	0.013217	proline-rich nuclear receptor coactivator 2-like	NA
EWOGM_SinvM_contig74630	SINVlc3_032097	FBgn0000384	0.6079	0.028865	gtp-binding protein alpha gna	G-protein coupled receptor protein signaling pathway; signal transducer activity; GTP binding;
EWOGM_SinvM_contig74632	NA	NA	1.0167	0.038841	NA	NA
EWOGM_SinvM_contig77567	SINVlc3_031128	FBgn0027091	0.5456	0.038043	cysteinyl-trna synthetase	cysteinyl-tRNA aminoacylation; cysteine metabolic process; cytoplasm; ATP binding; cysteine-tRNA ligase activity;
EWOGM_SinvM_contig79135	SINVlc3_007246	FBgn0028382, FBgn0030701	-0.6567	0.023715	btb poz domain-containing protein 7; peptidyl-prolyl cis-trans isomerase e;	nucleotide binding; peptidyl-prolyl cis-trans isomerase activity; protein binding; protein folding; protein peptidyl-prolyl isomerization; RNA binding;
EWOGM_SinvM_contig89300	SINVlc3_018308	FBgn0038934	0.7032	0.000694	poly rna polymerase gld-2-like protein a	nucleotidyltransferase activity;
EWOGM_SinvM_contig90831	NA	NA	0.3497	0.042706	NA	NA
EWOGM_SinvM_contig92600	SINVlc3_040297	FBgn0052095	0.5634	0.038043	nuclease harbi1-like	transposition, DNA-mediated; DNA binding; transposase activity;
EWOGM_SinvR_isotig00205	NA	NA	0.5501	0.002501	NA	NA
EWOGM_SinvR_isotig10036	SINVlc3_012825	FBgn0033188	0.4274	0.004511	cg1600-pa	response to hypoxia; oxidation reduction; oxidoreductase activity; zinc ion binding; nucleotide binding;
EWOGM_SinvR_isotig14989	SINVlc3_007915	FBgn0038881	0.7225	0.048546	hypothetical protein SINV 80342 [Solenopsis invicta]	NA
EWOGM_SinvR_isotig14995	NA	NA	-0.5457	0.010998	NA	NA
EWOGM_SinvR_isotig15289	SINVlc3_015640	FBgn0039183	0.4642	0.046897	exosome complex exonuclease rrp44-like	nuclear RNA surveillance; mRNA processing; regulation of RNA metabolic process; nuclear exosome (RNase complex); cytoplasmic exosome (RNase complex); nuclear lamina; 3'-5'-exoribonuclease activity; RNA binding;
EWOGM_SinvR_isotig18668	SINVlc3_010753	FBgn0052816	0.4398	0.002016	isoform c	NA
GM_cdna_SI2.2.0_03680	NA	NA	0.4442	0.044213	NA	NA
